# Supplementary material for: Mendelian randomization study reveals the relationship between dietary factors and respiratory diseases
Source: Sci Rep. 2023 Dec 18;13:22601. doi: 10.1038/s41598-023-50055-x (PMC10730871; doi:10.1038/s41598-023-50055-x)
Supplement: Supplementary file 1 — Supplementary Information. [file 41598_2023_50055_MOESM1_ESM.zip]

Archive with 1 entries (1 files):
- attachment files/code.txt
