# Supplementary material for: Mendelian randomization study reveals the relationship between dietary factors and respiratory diseases
Source: Sci Rep. 2023 Dec 18;13:22601. doi: 10.1038/s41598-023-50055-x (PMC10730871; doi:10.1038/s41598-023-50055-x)
Supplement: Supplementary file 1 — Supplementary Information. [file 41598_2023_50055_MOESM1_ESM.zip › attachment files/code.txt]

##################Univariable MR#############
setwd("*******")
library(TwoSampleMR)
exposure = extract_instruments(outcomes = '*******')
outcome = extract_outcome_data(snps = exposure$SNP, outcomes = '******')
dat = harmonise_data(exposure_dat = exposure, outcome_dat = outcome)
mr(dat, method_list = c("mr_ivw","mr_weighted_median","mr_egger_regression"))
generate_odds_ratios(mr_res = mr(dat,method_list = c("mr_ivw","mr_weighted_median","mr_egger_regression")))
mr_heterogeneity(dat)
run_mr_presso(dat,NbDistribution = 300)
mr_pleiotropy_test(dat)
##################Multivariable MR#############
setwd("******")
#读入数据包
library(MendelianRandomization)
library(TwoSampleMR)
id_exposure <- c("******","******") 
id_outcome <- "******"  
exposure_dat <- mv_extract_exposures(id_exposure)  
outcome_dat <- extract_outcome_data(exposure_dat$SNP, id_outcome)  
mvdat <- mv_harmonise_data(exposure_dat, outcome_dat)
res <- mv_multiple(mvdat)
res_OR<-generate_odds_ratios(res$result)
res_OR
SummaryStats<-cbind(mvdat[["outcome_beta"]],
                    mvdat[["exposure_beta"]][,1],
                    mvdat[["exposure_beta"]][,2],
                    
                    mvdat[["exposure_se"]][,1],
                    mvdat[["exposure_se"]][,2],
                    
                    mvdat[["outcome_se"]])
SummaryStats<-data.frame(SummaryStats)


MRMVInputObject_1<- mr_mvinput(bx = cbind(SummaryStats$X2,SummaryStats$X3),
                               bxse = cbind(SummaryStats$X4,SummaryStats$X5),
                               by = SummaryStats$X1, 
                               byse = SummaryStats$X6)


#MR-egger
MRMVObject<-mr_mvegger(
  MRMVInputObject_1,
  orientate = 1,
  correl = FALSE,
  distribution = "normal",
  alpha = 0.05)
MRMVObject

#IVW方法
MRMVObject <- mr_mvivw(MRMVInputObject_1, 
                       model = "default",
                       correl = FALSE,
                       distribution = "normal",
                       alpha = 0.05)

MRMVObject
