# Supplementary material for: Mendelian randomization study reveals the relationship between dietary factors and respiratory diseases
Source: Sci Rep. 2023 Dec 18;13:22601. doi: 10.1038/s41598-023-50055-x (PMC10730871; doi:10.1038/s41598-023-50055-x)
Supplement: Supplementary file 2 — Supplementary Tables. [file 41598_2023_50055_MOESM2_ESM.xlsx]

## Sheet: Sheet1
Supplementary Materials
Supplementary Table S1： Detailed information of GWAS summary data
Supplementary Table S2: Summarized data for the genetic variants associated with exposures via uvMR
Supplementary Table S3: Causal effects of dietary factors on COPD via uvMR
Supplementary Table S4: Causal effects of dietary factors on IPF via uvMR
Supplementary Table S5: Causal effects of dietary factors on Asthma via uvMR
Supplementary Table S6: Causal effects of dietary factors on obstructive sleep (OSA) via uvMR
Supplementary Table S7: Summarized data for the genetic variants associated with exposures via mvMR
Supplementary Table S8: Causal effects of education and smoking on vascular dementia via multivariable IVW MR analyses
Supplementary Table S9: Summarized data for the genetic variants associated with exposures via mediation analysis
Supplementary Table S10: Results of Mediation analysis

## Sheet: Table S1
Supplementary Table S1. Detailed information of GWAS summary data
Expoure data
Characteristic	Resource	Sample size	Population ancestry	Data download		P-value
Coffee intake	UK Biobank	428860	Europen	https://gwas.mrcieu.ac.uk/datasets/ukb-b-5237/		5 × 10-8
Tea intake	UK Biobank	447485	Europen	https://gwas.mrcieu.ac.uk/datasets/ukb-b-6066/		5 × 10-8
Fresh fruit intake	UK Biobank	446462	Europen	https://gwas.mrcieu.ac.uk/datasets/ukb-b-3881/		5 × 10-8
Cheese intake	UK Biobank	451486	Europen	https://gwas.mrcieu.ac.uk/datasets/ukb-b-1489/		5 × 10-8
Dried fruit intake	UK Biobank	421764	Europen	https://gwas.mrcieu.ac.uk/datasets/ukb-b-16576/		5 × 10-8
Beer intake	UK Biobank	327634	Europen	https://gwas.mrcieu.ac.uk/datasets/ukb-b-5174/		5 × 10-8
Bread intake	UK Biobank	452236	Europen	https://gwas.mrcieu.ac.uk/datasets/ukb-b-11348/		5 × 10-8
Cereal intake	UK Biobank	441640	Europen	https://gwas.mrcieu.ac.uk/datasets/ukb-b-15926/		5 × 10-8
Oily fish intake	UK Biobank	460443	Europen	https://gwas.mrcieu.ac.uk/datasets/ukb-b-2209/		5 × 10-8
Beef intake	UK Biobank	461053	Europen	https://gwas.mrcieu.ac.uk/datasets/ukb-b-2862/		5 × 10-8
raw vegetable intake	UK Biobank	435435	Europen	https://gwas.mrcieu.ac.uk/datasets/ukb-b-1996/		5 × 10-8
Saturated fatty acids	UK Biobank	114999	Europen	https://gwas.mrcieu.ac.uk/datasets/met-d-SFA/		5 × 10-8
Polyunsaturated fatty acids	UK Biobank	114999	Europen	https://gwas.mrcieu.ac.uk/datasets/met-d-PUFA/		5 × 10-8
lamb intake	UK Biobank	460006	Europen	https://gwas.mrcieu.ac.uk/datasets/ukb-b-14179/		5 × 10-8
Pork intake	UK Biobank	460162	Europen	https://gwas.mrcieu.ac.uk/datasets/ukb-b-5640/		5 × 10-8
Red wine intake	UK Biobank	327026	Europen	https://gwas.mrcieu.ac.uk/datasets/ukb-b-5239/		5 × 10-8
Non-oily fish intake	UK Biobank	460880	Europen	https://gwas.mrcieu.ac.uk/datasets/ukb-b-17627/		5 × 10-8
Alcohol intake frequency	UK Biobank	462346	Europen	https://gwas.mrcieu.ac.uk/datasets/ukb-b-5779/		5 × 10-8
Cooked vegetable intake	UK Biobank	448651	Europen	https://gwas.mrcieu.ac.uk/datasets/ukb-b-8089/		5 × 10-8
Outcome data
COPD	FinnGen Biobank	193638	Europen	https://gwas.mrcieu.ac.uk/datasets/finn-b-J10_COPD/		5 × 10-8
IPF	FinnGen Biobank	198014	Europen	https://gwas.mrcieu.ac.uk/datasets/finn-b-IPF/		5 × 10-8
Asthma	FinnGen Biobank	156078	Europen	https://gwas.mrcieu.ac.uk/datasets/finn-b-J10_ASTHMA/		5 × 10-8
Obstructive sleep (OSA)	FinnGen Biobank	217995	Europen	https://gwas.mrcieu.ac.uk/datasets/finn-b-G6_SLEEPAPNO/		5 × 10-8
Multivariable MR (MvMR)
Smoking	IEU Biobank	607291	Europen	https://gwas.mrcieu.ac.uk/datasets/ieu-b-4877/		5 × 10-8
Education	UK Biobank	226889	Europen	https://gwas.mrcieu.ac.uk/datasets/ukb-a-505/		5 × 10-8
Mediation analysis
blood sugar	BBJ biobank	93146	Japan	https://gwas.mrcieu.ac.uk/datasets/bbj-a-10/		5 × 10-8
BMI	UK Biobank	461460	Europen	https://gwas.mrcieu.ac.uk/datasets/ukb-b-19953/		5 × 10-8

## Sheet: Table S2
Supplementary Table S2: Summarized data for the genetic variants associated with exposures via uvMR
Exposure	IVs	Chromosome	Base pair	Beta	SE	P	Effect allele	Other allele	Eaf	F
Coffee intake	rs516636	1	177855517	0.0116767	0.00198419	4e-09	A	C	0.208913	34.6317
	rs4615895	1	96274668	0.0122025	0.00184972	4.19952e-11	A	G	0.740926	43.5197
	rs13387939	2	637498	0.0165558	0.0021386	9.79941e-15	A	C	0.828363	59.9296
	rs780093	2	27742603	0.0132935	0.00165695	1e-15	C	T	0.615839	64.3665
	rs12989746	2	49368391	0.01035	0.00186429	2.80001e-08	T	G	0.249928	30.8215
	rs1527961	2	62780440	-0.0133431	0.00236585	1.7e-08	C	T	0.1349	31.8082
	rs2597805	4	17424930	0.00985502	0.00175623	2e-08	T	C	0.682463	31.4885
	rs2189234	4	106075498	0.00998689	0.00166052	1.79999e-09	G	T	0.617795	36.172
	rs13163336	5	87943710	0.0149472	0.00221005	1.29987e-11	A	C	0.15761	45.742
	rs12514566	5	7391462	-0.0113972	0.00170562	2.39994e-11	A	G	0.337107	44.6511
	rs2465037	6	51179260	-0.0106317	0.00170743	4.79999e-10	A	C	0.343017	38.7721
	rs1338549	6	98312143	-0.00945121	0.0016218	5.60003e-09	G	T	0.533932	33.961
	rs9398171	6	108983527	0.0108577	0.00177995	1.09999e-09	T	C	0.71064	37.21
	rs73075167	7	17570479	-0.0160639	0.00244429	5.00035e-11	T	A	0.12918	43.1913
	rs7811609	7	32930597	0.00913864	0.00166468	4e-08	T	C	0.374746	30.1371
	rs1057868	7	75615006	0.0199509	0.00178517	5.40008e-29	T	C	0.284986	124.901
	rs4410790	7	17284577	0.039072	0.00167288	1.1995e-120	C	T	0.632141	545.509
	rs34060476	7	73037956	0.0184292	0.00237033	7.50067e-15	G	A	0.133855	60.4499
	rs6469262	8	110443480	-0.00915347	0.00162895	1.89998e-08	C	T	0.564966	31.5759
	rs78267637	8	33790200	-0.0254259	0.00431659	3.89996e-09	G	C	0.038115	34.6953
	rs442355	8	109128653	-0.0111372	0.00185374	1.89998e-09	C	G	0.254435	36.0956
	rs10119174	9	27953724	-0.00939786	0.00164159	1e-08	C	G	0.571035	32.7739
	rs117810762	10	135315795	0.0359086	0.00617871	6.19998e-09	A	G	0.017881	33.7755
	rs61928609	12	11316437	-0.0147305	0.00217536	1.29987e-11	C	A	0.835328	45.8535
	rs2472297	15	75027880	0.0464708	0.00182733	1.09901e-142	T	C	0.262883	646.735
	rs117968677	15	75174251	-0.0310299	0.00551601	1.89998e-08	A	G	0.024207	31.6454
	rs8056750	16	70927078	0.0105333	0.00173692	1.29999e-09	T	C	0.359129	36.7764
	rs1421085	16	53800954	0.0185426	0.00164436	1.69981e-29	C	T	0.40357	127.159
	rs62064918	17	46155786	-0.0103075	0.00187872	4.09996e-08	T	C	0.244545	30.1011
	rs57918684	17	60150383	0.0128864	0.00223845	8.60003e-09	A	G	0.154747	33.1412
	rs7224815	17	17845800	-0.0108602	0.00164162	3.69999e-11	T	A	0.407832	43.7653
	rs630194	18	40950954	-0.0113533	0.00169853	2.29985e-11	C	T	0.343374	44.6784
	rs1942965	18	55032486	-0.00890339	0.00161917	3.79997e-08	C	T	0.504585	30.2361
	rs476828	18	57852587	0.0173461	0.00189543	5.60015e-20	C	T	0.237409	83.7507
	rs56113850	19	41353107	0.0126667	0.00163351	8.9002e-15	C	T	0.578109	60.1289
	rs75347775	19	18495908	0.0104504	0.00187898	2.69998e-08	A	G	0.244531	30.933
	rs6063085	20	45840459	0.0104106	0.00166919	4.49997e-10	C	A	0.373473	38.8991
	rs6062682	20	62891820	0.0103704	0.00163929	2.5e-10	T	C	0.464546	40.0202
	rs13054099	22	41215672	-0.0107777	0.00183597	4.30002e-09	C	T	0.261004	34.4605
	rs17842490	22	24870527	-0.0451683	0.00680848	3.29989e-11	G	A	0.014248	44.0116
Tea intake	rs11587444	1	150722844	0.0140328	0.00217078	1e-10	G	A	0.393464	41.7885
	rs11164870	1	93552187	-0.0119604	0.00218232	4.20001e-08	G	C	0.604574	30.0369
	rs56188862	1	174189269	-0.0157568	0.0021747	4.30031e-13	C	T	0.387454	52.4973
	rs1156588	2	58515375	-0.015454	0.00260325	2.90001e-09	G	A	0.210071	35.2411
	rs57462170	3	50239803	0.0191505	0.00340563	1.89998e-08	A	G	0.108773	31.6203
	rs2117137	3	89525505	0.0129948	0.0021557	1.7e-09	G	A	0.405148	36.3381
	rs1481012	4	89039082	-0.0262435	0.00335608	5.30029e-15	G	A	0.112209	61.1475
	rs34619	5	60465365	0.0117117	0.0021375	4.30002e-08	A	G	0.430905	30.0212
	rs72797284	5	152031650	-0.0171147	0.00238353	7.00003e-13	G	A	0.270797	51.5582
	rs7757102	6	137222671	-0.0118039	0.00213302	3.09999e-08	G	A	0.555426	30.6239
	rs2478875	6	51283110	0.0218943	0.00261129	5.10035e-17	G	A	0.208758	70.2994
	rs149805207	6	137095269	-0.0719337	0.0125823	1.09999e-08	G	A	0.008538	32.6847
	rs4410790	7	17284577	0.0405506	0.00219507	3.40017e-76	C	T	0.631224	341.27
	rs17685	7	75616105	0.0230655	0.00236195	1.59993e-22	A	G	0.277512	95.364
	rs141071726	7	17558580	0.0407321	0.00681204	2.19999e-09	A	G	0.026713	35.7536
	rs9648476	7	39293033	0.0125013	0.00218542	1.09999e-08	A	G	0.622954	32.7221
	rs713598	7	141673345	0.0133969	0.00215659	5.19996e-10	G	C	0.402254	38.5899
	rs13282783	8	22088975	-0.0135837	0.00235432	7.90005e-09	T	C	0.285899	33.2893
	rs56348300	9	7054124	0.0158824	0.00273191	6.1e-09	G	C	0.184619	33.7987
	rs10764990	10	129152608	-0.0121906	0.00216898	1.89998e-08	A	G	0.607155	31.5892
	rs10752269	10	12692902	-0.0128727	0.00211975	1.29999e-09	A	G	0.506082	36.8782
	rs2351187	10	86850616	0.0129023	0.0022823	1.6e-08	A	G	0.318935	31.9587
	rs17245213	11	1679769	-0.0146481	0.00260905	2e-08	A	G	0.208046	31.5208
	rs10741694	11	16286183	0.0150037	0.00219355	7.89951e-12	C	T	0.627915	46.7845
	rs1453548	11	59192089	-0.0133414	0.00224973	2.99999e-09	A	T	0.664929	35.1675
	rs977474	12	11284772	0.0217813	0.00285559	2.39994e-14	T	C	0.833746	58.1803
	rs2783129	13	80168720	-0.0117331	0.00213314	3.79997e-08	G	C	0.484878	30.2543
	rs17576658	13	100272019	-0.0134812	0.00245655	4.09996e-08	A	G	0.247081	30.1166
	rs6829	13	111531264	-0.0119163	0.00216546	3.69999e-08	T	C	0.596155	30.2819
	rs2645929	13	56444529	-0.0149842	0.0027166	3.50002e-08	G	A	0.813066	30.424
	rs12591786	15	60902512	-0.0184399	0.00294243	3.69999e-10	T	C	0.158804	39.274
	rs2472297	15	75027880	0.0533453	0.00240098	2.30144e-109	T	C	0.262049	493.646
	rs9937354	16	53799847	-0.0140923	0.0021433	4.90004e-11	A	G	0.424074	43.2313
	rs9302428	16	24717600	0.0122457	0.00220122	2.59998e-08	G	C	0.635799	30.9486
	rs2279844	17	40819809	-0.0119879	0.00218318	4e-08	A	G	0.379343	30.1514
	rs4808193	19	19410622	0.0151149	0.0022472	1.69981e-11	C	T	0.335324	45.2405
	rs57631352	19	4338173	-0.0131035	0.00232117	1.7e-08	G	A	0.296859	31.8684
	rs2273447	20	62900120	0.0174715	0.00263421	3.29989e-11	T	A	0.203788	43.9906
	rs4817505	21	34343828	0.015068	0.0021746	4.19952e-12	C	T	0.38998	48.0123
	rs132904	22	41798896	0.0166007	0.00255257	7.8001e-11	C	G	0.778651	42.2958
	rs9624470	22	24820268	0.0252071	0.00215485	1.29987e-31	A	G	0.580054	136.84
Fresh fruit intake	rs2790688	1	153992909	0.0114466	0.00169613	1.50003e-11	T	C	0.154068	45.5444
	rs559734	1	97304868	0.00776806	0.00136078	1.09999e-08	C	G	0.711817	32.5874
	rs12044599	1	204564714	0.00942073	0.0015033	3.69999e-10	G	A	0.21008	39.2715
	rs7554485	1	65945906	-0.00801014	0.00125414	1.7e-10	C	T	0.611539	40.7932
	rs1620977	1	72729142	-0.0131742	0.00137761	1.10002e-21	G	A	0.730517	91.4526
	rs2867113	2	651365	-0.0138606	0.00196025	1.50003e-12	A	G	0.130942	49.9967
	rs17049185	2	58072660	0.00804043	0.00139033	7.29995e-09	T	G	0.267872	33.4444
	rs11896330	2	60235568	-0.00844567	0.0012744	3.40017e-11	A	G	0.632839	43.9194
	rs72974263	2	225447371	0.00738684	0.00131242	1.79999e-08	T	C	0.318282	31.679
	rs817223	2	104094008	-0.00726908	0.00122339	2.80001e-09	C	T	0.481314	35.3044
	rs4953150	2	45157336	-0.00843921	0.00129268	6.59933e-11	T	C	0.344088	42.6208
	rs10192394	2	146298007	-0.00766096	0.0012287	4.49997e-10	T	C	0.528785	38.8754
	rs1375566	3	85642479	-0.00783382	0.001266	6.1e-10	A	G	0.627412	38.2895
	rs13072255	3	21038260	0.00898012	0.00122355	2.09991e-13	C	A	0.493966	53.8668
	rs1356292	3	185824903	0.00917471	0.00155324	3.50002e-09	T	C	0.807546	34.8905
	rs12641371	4	59882235	0.00791271	0.00123354	1.40001e-10	T	C	0.433148	41.1476
	rs10064431	5	92950673	-0.00757392	0.00122365	5.99998e-10	C	T	0.522495	38.3113
	rs149449	5	95902093	0.00728855	0.00122061	2.39999e-09	A	G	0.489167	35.6557
	rs2143081	6	50782834	0.00832073	0.00122891	1.29987e-11	A	G	0.539822	45.844
	rs586346	6	31875712	-0.0069217	0.00126583	4.49997e-08	C	T	0.635353	29.9002
	rs994270	6	51187787	0.0132585	0.00144389	4.19952e-20	G	C	0.235126	84.3181
	rs329274	7	35078743	0.0068183	0.00122813	2.80001e-08	G	A	0.485636	30.8222
	rs10271924	7	153495206	-0.00704676	0.00125592	2e-08	T	C	0.492595	31.4815
	rs10249294	7	143723137	0.0195637	0.00126299	4.10015e-54	A	G	0.372973	239.94
	rs12536253	7	127595077	-0.00815943	0.00141599	8.30004e-09	C	G	0.24901	33.2047
	rs7818437	8	10209623	-0.00804815	0.00145251	2.99999e-08	C	T	0.235903	30.7011
	rs1866823	8	57436577	0.00743079	0.0012406	2.1e-09	A	G	0.544469	35.8762
	rs6475724	9	23274223	0.00772163	0.00137406	1.89998e-08	T	C	0.727296	31.5796
	rs7869969	9	96217447	0.00756738	0.00129919	5.69994e-09	G	A	0.330836	33.927
	rs4302893	9	1734863	0.00738857	0.00129959	1.29999e-08	A	G	0.334189	32.3227
	rs2093654	9	5780121	0.00712915	0.00125874	1.5e-08	G	A	0.388133	32.0777
	rs11248509	10	125134393	0.00732973	0.00126801	7.39997e-09	T	A	0.371237	33.4142
	rs9919429	10	65313819	-0.00672322	0.00122289	3.79997e-08	G	A	0.486008	30.2259
	rs10828266	10	22098701	0.0123642	0.00135696	8.10028e-20	G	A	0.715634	83.0229
	rs12780952	10	107577033	0.00747457	0.00135361	3.40001e-08	A	G	0.286382	30.492
	rs10840126	11	8825774	-0.00771754	0.00128576	1.89998e-09	G	A	0.376121	36.0278
	rs10838724	11	47527052	0.00901088	0.00128277	2.09991e-12	T	G	0.367992	49.3443
	rs11032362	11	33759092	0.0123929	0.00212339	5.30005e-09	A	G	0.090976	34.0633
	rs60452247	11	63981507	0.00796969	0.00126932	3.40001e-10	A	G	0.363079	39.4222
	rs7982441	13	55924013	-0.00841258	0.00137614	9.80009e-10	C	T	0.731883	37.3709
	rs9517948	13	100650708	0.00695315	0.00123287	1.7e-08	T	C	0.451352	31.8074
	rs12885598	14	32071665	0.00751549	0.00124738	1.7e-09	A	G	0.596671	36.3009
	rs34162196	14	22038125	-0.0181417	0.0020297	4.00037e-19	T	C	0.1008	79.89
	rs28479795	14	79943606	0.0112324	0.00147345	2.49977e-14	T	C	0.221473	58.1131
	rs62051554	16	72826387	0.0116118	0.00198143	4.60002e-09	A	G	0.108545	34.3433
	rs862227	16	73602926	-0.0101452	0.00122398	1.10002e-16	G	A	0.457858	68.7025
	rs1051547	16	19279380	-0.00757523	0.00124161	1.09999e-09	C	T	0.561537	37.2238
	rs139042899	17	58443095	0.035995	0.00608106	3.2e-09	C	A	0.013469	35.0369
	rs2048522	18	44800515	0.0095625	0.00124771	1.80011e-14	T	A	0.434968	58.7375
	rs73455661	18	57968685	0.0102938	0.0013622	4.10015e-14	G	A	0.279338	57.1044
	rs8095324	18	24131659	-0.00694613	0.00124903	2.69998e-08	G	A	0.404041	30.9272
	rs11085749	19	10961273	-0.00773361	0.00125477	7.10003e-10	A	G	0.387076	37.9871
	rs2302593	19	46196634	0.00852802	0.00122303	3.10027e-12	G	C	0.486625	48.6208
	rs739320	19	49261368	-0.00899731	0.00127708	1.9002e-12	C	T	0.60575	49.6351
	rs78537042	21	33068937	-0.0119259	0.00218432	4.79999e-08	A	C	0.086801	29.8092
Cheese intake	rs78876700	1	4670487	0.0180965	0.00327852	3.40001e-08	A	G	0.137431	30.4673
	rs531358	1	93676011	0.0131666	0.00233731	1.79999e-08	T	C	0.649768	31.7333
	rs2802530	1	98546134	0.0186266	0.00339704	4.20001e-08	A	G	0.876502	30.0653
	rs6685323	1	154295592	-0.0131886	0.00241592	4.79999e-08	T	C	0.309293	29.8011
	rs2339928	2	24049453	0.0148578	0.00244494	1.2e-09	A	G	0.704069	36.9294
	rs12475594	2	58433375	0.0160073	0.00292518	4.39997e-08	G	A	0.178459	29.9455
	rs504675	2	45154689	0.0274418	0.00234182	1e-31	T	C	0.352634	137.315
	rs72970243	2	136484232	0.0222011	0.00340166	6.70039e-11	A	G	0.12044	42.5958
	rs1514755	2	166299635	0.0163749	0.00261651	3.89996e-10	G	A	0.239596	39.1663
	rs79184944	3	161549397	0.0196018	0.00328458	2.39999e-09	A	T	0.134346	35.6149
	rs4296548	3	36915814	0.0130245	0.00228781	1.2e-08	G	T	0.609594	32.4102
	rs62245792	3	68410652	-0.0179341	0.00316317	1.40001e-08	A	T	0.150049	32.1451
	rs77742462	3	107637010	-0.0474668	0.00827804	9.80009e-09	G	A	0.020525	32.8795
	rs2352974	3	49890613	-0.0144972	0.0022428	1e-10	T	C	0.48979	41.7818
	rs6774906	3	194803510	0.0316294	0.00567262	2.5e-08	C	A	0.040653	31.0896
	rs4681981	3	56704919	-0.0124361	0.00224121	2.90001e-08	A	C	0.469086	30.7895
	rs4860341	4	61251106	0.0243652	0.00435152	2.19999e-08	C	T	0.928742	31.3515
	rs73096946	4	17788715	-0.0205914	0.00306664	1.9002e-11	C	T	0.157396	45.0865
	rs13107325	4	103188709	-0.0291639	0.00425285	7.00003e-12	T	C	0.074693	47.0252
	rs10938397	4	45182527	-0.0127071	0.00225751	1.79999e-08	G	A	0.434462	31.6835
	rs4692708	4	170228542	0.0147298	0.00258904	1.29999e-08	C	A	0.252659	32.368
	rs26579	5	87985295	-0.0128007	0.00229427	2.39999e-08	C	G	0.586217	31.1299
	rs6873324	5	153597288	-0.0124766	0.00227073	3.89996e-08	C	A	0.425802	30.1899
	rs9504123	6	4478474	0.0141706	0.00250387	1.5e-08	C	A	0.274743	32.0297
	rs975303	6	19028788	0.0212756	0.00290699	2.49977e-13	G	A	0.181313	53.5644
	rs1931805	6	62630863	0.0126363	0.00223591	1.6e-08	C	T	0.500062	31.9397
	rs113367286	7	140144414	0.0151797	0.00249985	1.29999e-09	T	C	0.278467	36.8722
	rs34198643	7	2203808	-0.0167006	0.00267855	4.49997e-10	T	C	0.224165	38.8745
	rs12672200	7	115461436	-0.0137634	0.00239456	8.99995e-09	A	G	0.325794	33.037
	rs9649582	7	132526871	-0.0146166	0.00241153	1.40001e-09	T	A	0.317256	36.7373
	rs7012814	8	9173358	-0.0185161	0.00225388	2.09991e-16	A	G	0.473966	67.4897
	rs7386207	8	144246027	-0.0124974	0.00226925	3.59998e-08	T	C	0.563517	30.3302
	rs13257887	8	10187716	0.0161808	0.00256186	2.69998e-10	C	T	0.358942	39.8923
	rs3911016	9	88029000	0.0213573	0.0034399	5.30005e-10	G	T	0.120938	38.5479
	rs4503172	9	124640841	0.0129596	0.002293	1.6e-08	T	C	0.608301	31.943
	rs1806771	10	63682387	-0.0221467	0.004035	4.09996e-08	G	T	0.087876	30.1253
	rs73335955	10	106766879	0.0277726	0.00497824	2.39999e-08	C	T	0.05334	31.123
	rs10896050	11	65577516	-0.0184695	0.00283438	7.19946e-11	T	G	0.193171	42.4614
	rs67238148	11	7946480	0.0165432	0.00271432	1.09999e-09	T	G	0.217471	37.1464
	rs7936836	11	43633645	0.0159029	0.00227272	2.60016e-12	A	C	0.417538	48.9622
	rs73024305	11	124942269	0.0325373	0.00492718	4.00037e-11	C	G	0.054789	43.608
	rs12786959	11	89943676	-0.0160712	0.00281988	1.2e-08	T	A	0.196267	32.4814
	rs524468	12	371786	-0.0142421	0.00255161	2.39999e-08	G	A	0.260633	31.1544
	rs1024853	12	107291383	-0.0128634	0.00226242	1.29999e-08	G	C	0.437902	32.327
	rs7298331	12	22322789	-0.013175	0.00230588	1.09999e-08	C	A	0.604531	32.6458
	rs12296440	12	49927148	0.0187942	0.00297985	2.80001e-10	A	G	0.169681	39.7795
	rs61953351	12	121456616	0.0145932	0.00257996	1.5e-08	T	G	0.250366	31.9945
	rs1073242	13	58715219	0.015728	0.00229156	6.70039e-12	A	G	0.553825	47.1069
	rs11620149	13	89816082	-0.0176745	0.0032085	3.59998e-08	C	T	0.143308	30.3452
	rs17115145	14	30122409	-0.0128806	0.00228956	1.79999e-08	T	C	0.401282	31.6496
	rs35270670	15	83481880	0.0163794	0.00270974	1.5e-09	G	A	0.217962	36.5377
	rs4776970	15	68080886	0.0154088	0.00232683	3.50026e-11	T	A	0.357982	43.8539
	rs12447542	16	7744180	0.0197476	0.00340698	6.80002e-09	A	G	0.12558	33.5961
	rs61734410	16	1252369	0.016654	0.00262279	2.19999e-10	T	C	0.255213	40.319
	rs62034322	16	28535834	-0.0139355	0.00229986	1.40001e-09	A	G	0.379848	36.7149
	rs71386942	16	71992817	0.0144554	0.00252205	9.90011e-09	A	C	0.268947	32.8513
	rs11649653	16	30918487	0.0138485	0.00229169	1.5e-09	G	C	0.38208	36.5169
	rs919109	17	46675977	0.0199382	0.00324329	7.90005e-10	C	G	0.138752	37.792
	rs2854175	17	61998469	0.0169937	0.00256857	3.69999e-11	A	C	0.257474	43.7717
	rs12951057	17	44794558	-0.0211557	0.00304376	3.59998e-12	G	C	0.165627	48.3097
	rs2960578	18	21143739	0.0170282	0.00223594	2.60016e-14	G	T	0.496281	57.9986
	rs1434511	18	44829435	0.0129646	0.00225868	9.49992e-09	T	C	0.455286	32.9465
	rs1291145	20	35528475	-0.0202495	0.00241026	4.40048e-17	C	T	0.685848	70.5831
	rs6126641	20	51296552	0.013226	0.00239492	3.29997e-08	A	G	0.336196	30.4983
	rs62236533	22	41992169	0.0247617	0.00364674	1.10002e-11	A	G	0.108791	46.1053
Dried fruit intake	rs78876700	1	4670487	0.0180965	0.00327852	3.40001e-08	A	G	0.137431	30.4673
	rs531358	1	93676011	0.0131666	0.00233731	1.79999e-08	T	C	0.649768	31.7333
	rs2802530	1	98546134	0.0186266	0.00339704	4.20001e-08	A	G	0.876502	30.0653
	rs6685323	1	154295592	-0.0131886	0.00241592	4.79999e-08	T	C	0.309293	29.8011
	rs2339928	2	24049453	0.0148578	0.00244494	1.2e-09	A	G	0.704069	36.9294
	rs12475594	2	58433375	0.0160073	0.00292518	4.39997e-08	G	A	0.178459	29.9455
	rs504675	2	45154689	0.0274418	0.00234182	1e-31	T	C	0.352634	137.315
	rs72970243	2	136484232	0.0222011	0.00340166	6.70039e-11	A	G	0.12044	42.5958
	rs1514755	2	166299635	0.0163749	0.00261651	3.89996e-10	G	A	0.239596	39.1663
	rs79184944	3	161549397	0.0196018	0.00328458	2.39999e-09	A	T	0.134346	35.6149
	rs4296548	3	36915814	0.0130245	0.00228781	1.2e-08	G	T	0.609594	32.4102
	rs62245792	3	68410652	-0.0179341	0.00316317	1.40001e-08	A	T	0.150049	32.1451
	rs77742462	3	107637010	-0.0474668	0.00827804	9.80009e-09	G	A	0.020525	32.8795
	rs2352974	3	49890613	-0.0144972	0.0022428	1e-10	T	C	0.48979	41.7818
	rs6774906	3	194803510	0.0316294	0.00567262	2.5e-08	C	A	0.040653	31.0896
	rs4681981	3	56704919	-0.0124361	0.00224121	2.90001e-08	A	C	0.469086	30.7895
	rs4860341	4	61251106	0.0243652	0.00435152	2.19999e-08	C	T	0.928742	31.3515
	rs73096946	4	17788715	-0.0205914	0.00306664	1.9002e-11	C	T	0.157396	45.0865
	rs13107325	4	103188709	-0.0291639	0.00425285	7.00003e-12	T	C	0.074693	47.0252
	rs10938397	4	45182527	-0.0127071	0.00225751	1.79999e-08	G	A	0.434462	31.6835
	rs4692708	4	170228542	0.0147298	0.00258904	1.29999e-08	C	A	0.252659	32.368
	rs26579	5	87985295	-0.0128007	0.00229427	2.39999e-08	C	G	0.586217	31.1299
	rs6873324	5	153597288	-0.0124766	0.00227073	3.89996e-08	C	A	0.425802	30.1899
	rs9504123	6	4478474	0.0141706	0.00250387	1.5e-08	C	A	0.274743	32.0297
	rs975303	6	19028788	0.0212756	0.00290699	2.49977e-13	G	A	0.181313	53.5644
	rs1931805	6	62630863	0.0126363	0.00223591	1.6e-08	C	T	0.500062	31.9397
	rs113367286	7	140144414	0.0151797	0.00249985	1.29999e-09	T	C	0.278467	36.8722
	rs34198643	7	2203808	-0.0167006	0.00267855	4.49997e-10	T	C	0.224165	38.8745
	rs12672200	7	115461436	-0.0137634	0.00239456	8.99995e-09	A	G	0.325794	33.037
	rs9649582	7	132526871	-0.0146166	0.00241153	1.40001e-09	T	A	0.317256	36.7373
	rs7012814	8	9173358	-0.0185161	0.00225388	2.09991e-16	A	G	0.473966	67.4897
	rs7386207	8	144246027	-0.0124974	0.00226925	3.59998e-08	T	C	0.563517	30.3302
	rs13257887	8	10187716	0.0161808	0.00256186	2.69998e-10	C	T	0.358942	39.8923
	rs3911016	9	88029000	0.0213573	0.0034399	5.30005e-10	G	T	0.120938	38.5479
	rs4503172	9	124640841	0.0129596	0.002293	1.6e-08	T	C	0.608301	31.943
	rs1806771	10	63682387	-0.0221467	0.004035	4.09996e-08	G	T	0.087876	30.1253
	rs73335955	10	106766879	0.0277726	0.00497824	2.39999e-08	C	T	0.05334	31.123
	rs10896050	11	65577516	-0.0184695	0.00283438	7.19946e-11	T	G	0.193171	42.4614
	rs67238148	11	7946480	0.0165432	0.00271432	1.09999e-09	T	G	0.217471	37.1464
	rs7936836	11	43633645	0.0159029	0.00227272	2.60016e-12	A	C	0.417538	48.9622
	rs73024305	11	124942269	0.0325373	0.00492718	4.00037e-11	C	G	0.054789	43.608
	rs12786959	11	89943676	-0.0160712	0.00281988	1.2e-08	T	A	0.196267	32.4814
	rs524468	12	371786	-0.0142421	0.00255161	2.39999e-08	G	A	0.260633	31.1544
	rs1024853	12	107291383	-0.0128634	0.00226242	1.29999e-08	G	C	0.437902	32.327
	rs7298331	12	22322789	-0.013175	0.00230588	1.09999e-08	C	A	0.604531	32.6458
	rs12296440	12	49927148	0.0187942	0.00297985	2.80001e-10	A	G	0.169681	39.7795
	rs61953351	12	121456616	0.0145932	0.00257996	1.5e-08	T	G	0.250366	31.9945
	rs1073242	13	58715219	0.015728	0.00229156	6.70039e-12	A	G	0.553825	47.1069
	rs11620149	13	89816082	-0.0176745	0.0032085	3.59998e-08	C	T	0.143308	30.3452
	rs17115145	14	30122409	-0.0128806	0.00228956	1.79999e-08	T	C	0.401282	31.6496
	rs35270670	15	83481880	0.0163794	0.00270974	1.5e-09	G	A	0.217962	36.5377
	rs4776970	15	68080886	0.0154088	0.00232683	3.50026e-11	T	A	0.357982	43.8539
	rs12447542	16	7744180	0.0197476	0.00340698	6.80002e-09	A	G	0.12558	33.5961
	rs61734410	16	1252369	0.016654	0.00262279	2.19999e-10	T	C	0.255213	40.319
	rs62034322	16	28535834	-0.0139355	0.00229986	1.40001e-09	A	G	0.379848	36.7149
	rs71386942	16	71992817	0.0144554	0.00252205	9.90011e-09	A	C	0.268947	32.8513
	rs11649653	16	30918487	0.0138485	0.00229169	1.5e-09	G	C	0.38208	36.5169
	rs919109	17	46675977	0.0199382	0.00324329	7.90005e-10	C	G	0.138752	37.792
	rs2854175	17	61998469	0.0169937	0.00256857	3.69999e-11	A	C	0.257474	43.7717
	rs12951057	17	44794558	-0.0211557	0.00304376	3.59998e-12	G	C	0.165627	48.3097
	rs2960578	18	21143739	0.0170282	0.00223594	2.60016e-14	G	T	0.496281	57.9986
	rs1434511	18	44829435	0.0129646	0.00225868	9.49992e-09	T	C	0.455286	32.9465
	rs1291145	20	35528475	-0.0202495	0.00241026	4.40048e-17	C	T	0.685848	70.5831
	rs6126641	20	51296552	0.013226	0.00239492	3.29997e-08	A	G	0.336196	30.4983
	rs62236533	22	41992169	0.0247617	0.00364674	1.10002e-11	A	G	0.108791	46.1053
Beer intake	rs12135360	1	72228302	-0.00975357	0.00172435	1.5e-08	T	G	0.563024	31.9946
	rs12046000	1	91192396	-0.0136389	0.00172363	2.49977e-15	T	G	0.447325	62.6139
	rs143223375	2	207434727	-0.0265688	0.00476237	2.39999e-08	G	C	0.035331	31.1242
	rs4953150	2	45157336	0.0105379	0.00180582	5.39995e-09	T	C	0.345817	34.0533
	rs1387695	3	159191889	0.00996378	0.00173417	9.20005e-09	G	T	0.574976	33.0115
	rs2883059	3	49902160	0.0116948	0.00172733	1.29987e-11	C	T	0.425071	45.839
	rs9824301	3	85682888	-0.0103056	0.00179806	1e-08	C	A	0.35117	32.8502
	rs1229984	4	100239319	0.0482163	0.00558483	6.00067e-18	C	T	0.976527	74.5363
	rs13130794	4	39422242	-0.0119638	0.00177878	1.69981e-11	C	T	0.368294	45.237
	rs34178057	4	100268602	0.0165482	0.00286516	7.69999e-09	C	A	0.099089	33.3583
	rs12513581	5	60533207	-0.0110019	0.00171278	1.29999e-10	C	T	0.479763	41.2603
	rs28478711	5	166842891	-0.00953361	0.0017265	3.40001e-08	G	A	0.475331	30.4917
	rs2533273	7	153485282	0.0110845	0.00171533	1e-10	A	C	0.485739	41.7577
	rs9969466	8	10512511	0.0103307	0.00173331	2.5e-09	C	G	0.566469	35.5228
	rs1520929	8	64700949	0.0119855	0.00172587	3.80014e-12	C	T	0.448901	48.2277
	rs7851830	9	109380084	-0.0132899	0.00201723	4.49987e-11	G	A	0.234411	43.4043
	rs10822159	10	65096250	-0.0119112	0.00173385	6.4003e-12	T	C	0.417863	47.1941
	rs1421085	16	53800954	-0.0154588	0.00174549	8.30042e-19	C	T	0.401556	78.4363
	rs8044722	16	23878119	-0.0100128	0.00176015	1.29999e-08	T	G	0.378845	32.3602
	rs60063924	16	73911357	-0.0105921	0.00172406	8.10009e-10	A	T	0.494967	37.745
	rs57994172	18	39318794	-0.0146062	0.00263074	2.80001e-08	A	T	0.125767	30.8261
	rs75413320	19	13149854	0.0165527	0.00276055	2e-09	C	T	0.108113	35.9539
Bread intake	rs9662365	1	98461443	0.0121661	0.00198921	9.59997e-10	T	C	0.499481	37.406
	rs13023099	2	200705623	-0.0114708	0.00202287	1.40001e-08	A	C	0.571784	32.1552
	rs6754311	2	136707982	0.0141353	0.00224657	3.09999e-10	C	T	0.264485	39.5886
	rs4665972	2	27598097	-0.0142361	0.00204335	3.19963e-12	C	T	0.604541	48.5396
	rs75287965	2	44673517	-0.0247475	0.00409745	1.5e-09	A	G	0.062933	36.4784
	rs13016665	2	57995348	0.0147544	0.00202829	3.50026e-13	A	C	0.423235	52.9155
	rs1492988	2	163776010	0.0115447	0.00203549	1.40001e-08	G	C	0.599095	32.1682
	rs9832088	3	81834065	0.0147289	0.00198902	1.29987e-13	A	T	0.521617	54.8356
	rs9881332	3	23241798	0.0113702	0.00202188	1.89998e-08	G	C	0.581804	31.6246
	rs1994315	3	85144149	-0.0168239	0.00214445	4.30031e-15	C	T	0.685162	61.5491
	rs73802707	4	17932319	-0.0159296	0.00276165	8e-09	T	C	0.153694	33.2715
	rs2068650	5	166835294	-0.013938	0.00199929	3.10027e-12	C	A	0.472074	48.6015
	rs17083079	5	92683607	0.0301138	0.00467938	1.2e-10	A	G	0.047423	41.4147
	rs2517678	6	29933225	0.013233	0.00208598	2.19999e-10	T	C	0.368395	40.2436
	rs596878	6	140286236	-0.011739	0.00201069	5.30005e-09	C	A	0.449595	34.0857
	rs79436018	7	127694032	-0.0176147	0.00311645	1.6e-08	C	T	0.116276	31.947
	rs7802468	7	143704416	-0.0233527	0.00205629	6.90081e-30	T	C	0.371501	128.975
	rs10761661	10	64525135	-0.0114852	0.00200486	1e-08	T	C	0.45322	32.8178
	rs55745436	10	63591768	0.0134245	0.00234263	1e-08	T	C	0.237279	32.8389
	rs1940033	11	131882807	-0.011079	0.00202843	4.70002e-08	T	C	0.592727	29.8319
	rs11183201	12	46170982	-0.016725	0.00199574	5.30029e-17	C	T	0.507856	70.2303
	rs6580721	12	50155400	0.017205	0.00254355	1.29987e-11	G	A	0.188665	45.754
	rs11060853	12	123424071	-0.012789	0.00202087	2.5e-10	G	A	0.411804	40.0494
	rs9564268	13	66204880	-0.0121606	0.00204932	2.99999e-09	C	T	0.615619	35.212
	rs9529024	13	66713569	-0.0129169	0.00206792	4.20001e-10	T	A	0.370396	39.0166
	rs11628639	14	97837568	-0.013495	0.00232226	6.19998e-09	C	T	0.243333	33.7695
	rs9323989	14	98587669	-0.0116143	0.00205547	1.6e-08	C	T	0.379169	31.9274
	rs28406095	15	41825092	-0.010949	0.00200012	4.39997e-08	A	G	0.461729	29.9666
	rs4984685	16	754230	0.0135849	0.00248083	4.39997e-08	A	G	0.201006	29.986
	rs62091167	18	53130630	-0.0138402	0.0024253	1.2e-08	C	A	0.215931	32.5652
	rs656817	18	40994935	-0.0126883	0.00210929	1.79999e-09	G	A	0.334442	36.1855
	rs7276867	21	46496880	0.011348	0.002003	1.5e-08	C	G	0.541677	32.0979
Cereal intake	rs10857964	1	113097633	0.0140866	0.0022053	1.7e-10	C	T	0.205117	40.8016
	rs12354267	1	44248272	0.0116473	0.00193279	1.7e-09	C	T	0.309145	36.3146
	rs112780312	1	153797015	-0.0121483	0.0020189	1.79999e-09	A	G	0.274969	36.2077
	rs184643	2	45189441	-0.0121653	0.00180474	1.59993e-11	A	G	0.56672	45.4377
	rs6545770	2	60204427	-0.013728	0.00206041	2.70023e-11	T	A	0.748101	44.3923
	rs4988235	2	136608646	0.0114	0.00201241	1.5e-08	A	G	0.736893	32.0905
	rs67723420	3	35775115	0.0105252	0.00184665	1.2e-08	A	T	0.376335	32.4856
	rs7619139	3	25110415	-0.016951	0.00181499	9.70063e-21	A	T	0.588533	87.2252
	rs9846396	3	141140968	0.0119674	0.00180031	2.99985e-11	T	C	0.441556	44.1881
	rs11097340	4	93465297	-0.0115334	0.00181501	2.1e-10	T	C	0.399592	40.3791
	rs3115230	4	123009766	-0.0114779	0.00207131	2.99999e-08	A	C	0.752001	30.7068
	rs11940694	4	39414993	-0.0126647	0.00183426	5.00035e-12	G	A	0.604068	47.6725
	rs10057775	5	87469663	0.0200293	0.00289378	4.49987e-12	C	T	0.893563	47.9072
	rs79642906	5	59650336	-0.0181581	0.00322812	1.89998e-08	A	G	0.083314	31.6404
	rs1853931	6	125170409	-0.0113368	0.00181017	3.79997e-10	A	G	0.531294	39.2231
	rs6918737	6	19721681	0.0137325	0.00210976	7.59976e-11	A	T	0.234488	42.3675
	rs2817377	6	50789176	0.00990084	0.00178933	3.09999e-08	A	G	0.537948	30.617
	rs2504706	6	51258579	0.0181793	0.00210238	5.30029e-18	C	T	0.234682	74.7708
	rs9374896	6	98310484	0.0175265	0.00179165	1.29987e-22	T	C	0.466274	95.6939
	rs4410790	7	17284577	-0.0109143	0.00184697	3.40001e-09	C	T	0.630668	34.9198
	rs62442924	7	1989976	0.0127309	0.00225709	1.7e-08	T	C	0.194276	31.8142
	rs13234131	7	73025975	0.0170117	0.0026602	1.6e-10	G	A	0.128369	40.8947
	rs9987289	8	9183358	0.0178679	0.0030947	7.79992e-09	G	A	0.908767	33.3357
	rs4739095	8	64391730	-0.0128656	0.00210523	9.90011e-10	A	G	0.765732	37.3475
	rs2927238	8	76758514	0.0102465	0.0018288	2.1e-08	G	T	0.613181	31.392
	rs2799849	9	86752641	-0.0123289	0.00190573	9.79941e-11	T	C	0.678123	41.8529
	rs7040561	9	128528978	-0.0162685	0.00252002	1.09999e-10	A	T	0.850635	41.6761
	rs491711	11	28742220	0.0116885	0.00193366	1.5e-09	C	A	0.311975	36.5391
	rs2450126	11	77916279	-0.0149019	0.00245669	1.29999e-09	G	A	0.156746	36.7945
	rs10837531	11	40966859	0.0107836	0.00179687	2e-09	G	C	0.455002	36.0159
	rs11038810	11	46210773	0.0111343	0.00186325	2.30001e-09	G	A	0.644091	35.7095
	rs627185	11	121553314	-0.0108269	0.00179076	1.5e-09	G	C	0.544427	36.5539
	rs2472297	15	75027880	-0.0158518	0.00202189	4.49987e-15	T	C	0.261458	61.467
	rs1104608	16	73912588	0.0108629	0.00181843	2.30001e-09	C	G	0.426239	35.686
	rs68136852	17	27382061	-0.0141222	0.00247848	1.2e-08	A	C	0.152389	32.4664
	rs3859193	17	38125856	-0.0103258	0.00179925	9.49992e-09	A	T	0.470074	32.9355
	rs8097544	18	1839564	-0.0246368	0.00254108	3.19963e-22	G	A	0.145206	94.0009
	rs4797242	18	6407483	0.0114312	0.00194889	4.49997e-09	A	C	0.297207	34.404
	rs11670024	19	18818335	0.0160114	0.00279947	1.09999e-08	G	A	0.115508	32.712
	rs6510177	19	31211647	-0.0130354	0.00228744	1.2e-08	C	T	0.805589	32.475
	rs78854891	19	42752078	0.0221411	0.00363312	1.09999e-09	C	T	0.065728	37.1397
	rs56131196	19	45422846	0.0180024	0.00227695	2.70023e-15	A	G	0.188724	62.5106
	rs838133	19	49259529	-0.0206515	0.00184331	3.90032e-29	G	A	0.549201	125.518
Oily fish intake	rs973526	1	72556393	-0.011507	0.00192962	2.5e-09	T	C	0.513307	35.5615
	rs45501495	1	204596454	0.0156803	0.00225713	3.69999e-12	T	C	0.236013	48.2609
	rs55930451	2	49039237	-0.0170539	0.00307567	2.90001e-08	T	C	0.108001	30.7445
	rs55985303	2	77224951	0.0129737	0.00223629	6.59994e-09	A	G	0.241079	33.6567
	rs17050031	2	59488019	-0.0120492	0.0019207	3.50002e-10	T	C	0.4801	39.3548
	rs275160	2	145967878	0.0121188	0.00210096	8e-09	C	T	0.700597	33.2724
	rs13070166	3	85517507	0.0142105	0.00227811	4.39997e-10	A	T	0.228586	38.9107
	rs114497213	3	115214586	0.0273225	0.00423605	1.09999e-10	T	G	0.05481	41.6024
	rs10513136	3	141107612	-0.0233232	0.00386307	1.6e-09	A	G	0.065424	36.4511
	rs1876245	3	71534763	0.0151162	0.00193122	5.00035e-15	C	T	0.431482	61.2663
	rs10510554	3	25099776	0.0110446	0.00193636	1.2e-08	C	T	0.569277	32.5333
	rs905575	3	147076253	0.0138824	0.00251917	3.59998e-08	G	C	0.82397	30.3679
	rs9841174	3	167184878	0.0147781	0.00198025	8.49963e-14	C	T	0.373913	55.6926
	rs1201289	3	176822676	-0.0107265	0.0019595	4.39997e-08	G	T	0.394525	29.9658
	rs7683782	4	14935830	0.0144775	0.00257399	1.89998e-08	G	C	0.833405	31.6354
	rs10076975	5	164518993	0.0112394	0.0019672	1.09999e-08	C	T	0.381413	32.6429
	rs10061973	5	166811498	-0.0108521	0.00191598	1.5e-08	T	G	0.5139	32.0808
	rs16891727	6	26488860	-0.0237173	0.00284003	6.79986e-17	A	C	0.129814	69.7404
	rs34555420	6	26090270	-0.0237676	0.00321908	1.50003e-13	T	G	0.097821	54.5139
	rs12663865	6	88103149	0.012772	0.00223239	1.09999e-08	A	G	0.758185	32.7324
	rs4869859	6	155847549	0.0140098	0.00192207	3.10027e-13	C	T	0.449939	53.1282
	rs11767283	7	121947456	0.0176735	0.00231943	2.49977e-14	G	A	0.221709	58.0607
	rs6465487	7	95760694	-0.0123535	0.00195628	2.69998e-10	G	A	0.399814	39.8766
	rs11986122	8	10009949	0.0148173	0.00194936	2.90001e-14	G	C	0.422568	57.7769
	rs790564	8	64604218	0.0146906	0.00214766	7.89951e-12	C	A	0.722952	46.7895
	rs552234	9	106772283	-0.0116474	0.00191252	1.09999e-09	A	G	0.495449	37.0891
	rs9886779	9	15637447	-0.0107206	0.00192877	2.69998e-08	A	T	0.439213	30.8942
	rs10828250	10	21847178	-0.0201462	0.00207341	2.60016e-22	G	C	0.309332	94.4095
	rs703987	10	80939219	0.0111218	0.00197362	1.7e-08	C	G	0.615005	31.7558
	rs61882686	11	46390680	0.0197559	0.0034254	8e-09	A	C	0.085234	33.2637
	rs4278546	11	79217391	0.0125555	0.00193806	9.30037e-11	G	A	0.441085	41.9695
	rs2374424	11	83187113	-0.0114437	0.00195609	4.90004e-09	G	A	0.601525	34.2259
	rs510161	11	28728332	-0.0112998	0.00206615	4.49997e-08	G	C	0.31037	29.9101
	rs631490	11	111452040	-0.0151398	0.00210253	6.00067e-13	C	G	0.709106	51.8508
	rs303817	12	52176235	0.0135799	0.00220965	8e-10	G	A	0.751146	37.7699
	rs35287743	12	110057250	-0.0282201	0.00301071	7.00003e-21	T	G	0.115869	87.8576
	rs9597870	13	59412819	-0.0127449	0.00223046	1.09999e-08	G	T	0.245844	32.6501
	rs3124402	13	55975115	-0.0220014	0.00215651	1.9002e-24	G	A	0.733261	104.087
	rs12855717	13	101252635	-0.0122298	0.00192275	2e-10	T	C	0.526774	40.4569
	rs1361016	13	54220229	0.0149567	0.00265295	1.7e-08	G	T	0.844853	31.7844
	rs9301837	13	93477312	-0.0157428	0.00273045	8.10009e-09	A	C	0.143273	33.2426
	rs4982738	14	23650191	0.0108608	0.00196936	3.50002e-08	A	G	0.582899	30.414
	rs12896749	14	100279492	-0.0109641	0.00196607	2.5e-08	C	G	0.384721	31.0991
	rs1951286	14	29766012	-0.0145833	0.00199948	2.99985e-13	G	T	0.644911	53.1958
	rs28533540	15	47867762	0.0146421	0.00192478	2.80027e-14	A	G	0.534203	57.8688
	rs1421085	16	53800954	0.0184814	0.00194873	2.49977e-21	C	T	0.40341	89.9428
	rs11859365	16	83683945	0.0225669	0.00219679	9.3994e-25	C	A	0.253765	105.528
	rs9889161	16	51495068	-0.0133201	0.0020015	2.80027e-11	T	G	0.357929	44.2898
	rs28623270	17	29389026	-0.0178328	0.00273746	7.29962e-11	T	A	0.14872	42.4369
	rs2952140	17	37928059	-0.0106774	0.00191504	2.5e-08	T	C	0.482607	31.0868
	rs4510068	17	44184828	-0.0130135	0.00197082	4.00037e-11	T	G	0.402798	43.6008
	rs7243428	18	35156177	-0.0129784	0.00229212	1.5e-08	G	A	0.224648	32.0603
	rs9958909	18	1841371	0.0157617	0.00277809	1.40001e-08	G	T	0.139718	32.1894
	rs59355765	18	53431951	-0.0162522	0.00260966	4.70002e-10	T	C	0.160079	38.7843
	rs4002471	19	49215095	-0.0192439	0.0019244	1.50003e-23	T	C	0.547362	99.999
	rs7254235	19	22212505	-0.0106304	0.00194012	4.30002e-08	G	A	0.577254	30.0222
	rs75887709	19	37438329	-0.0159106	0.0028148	1.6e-08	G	A	0.13588	31.9505
	rs12983532	19	18467322	-0.0133895	0.00223333	2e-09	T	C	0.251137	35.9437
	rs6033437	20	12495731	0.0124683	0.00220977	1.7e-08	A	C	0.257329	31.8361
	rs6059844	20	33036482	0.0110001	0.00191451	9.20005e-09	G	A	0.495121	33.0125
	rs6089753	20	61154107	-0.011542	0.0019184	1.79999e-09	T	C	0.530967	36.1979
	rs2827161	21	23340050	0.0107114	0.00193719	3.2e-08	G	T	0.422842	30.5737
	rs9606833	22	31750013	0.0169856	0.00223087	2.70023e-14	C	T	0.243593	57.9713
Beef intake	rs11165829	1	153761750	-0.0102001	0.00177865	9.80009e-09	G	C	0.35997	32.8873
	rs1105388	1	231866480	-0.0113754	0.00187563	1.29999e-09	T	C	0.300147	36.7823
	rs10789340	1	25110415	-0.0137797	0.00176936	6.79986e-15	G	A	0.626712	60.6523
	rs1470610	2	63738189	-0.0122159	0.00215779	1.5e-08	C	G	0.196185	32.0503
	rs62169335	2	137717681	-0.00968628	0.00173523	2.39999e-08	T	C	0.543241	31.1602
	rs4676964	3	87822672	0.0133533	0.00172438	9.60064e-15	T	C	0.510605	59.9669
	rs62396185	6	32379383	-0.0148447	0.00195102	2.80027e-14	C	G	0.260057	57.8921
	rs7791463	7	396321	0.00954846	0.00171063	2.39999e-08	A	G	0.534781	31.1569
	rs79809011	8	30737591	-0.0280593	0.00508482	3.40001e-08	A	G	0.029465	30.4511
	rs9407624	9	92348945	-0.0137626	0.00171589	1.10002e-15	A	T	0.488187	64.3313
	rs10959890	9	35215670	-0.0126658	0.00209611	1.5e-09	C	T	0.212297	36.5121
	rs12247907	10	77730153	0.00984097	0.00171131	8.9e-09	C	G	0.485752	33.0688
	rs1421085	16	64618026	-0.0121232	0.00174274	3.50026e-12	C	T	0.403433	48.3915
	rs784251	18	83061099	-0.0103387	0.00171651	1.7e-09	T	C	0.477649	36.2777
	rs429358	19	128645617	-0.0148514	0.00236847	3.59998e-10	C	T	0.154226	39.3187
	rs11878917	19	22037809	0.0150187	0.00274812	4.60002e-08	A	G	0.109688	29.8671
	rs132901	22	54933682	0.0139249	0.00209282	2.90001e-11	T	C	0.787662	44.2711
raw vegetable intake	rs9427220	1	97011280	-0.00800801	0.00144212	2.80001e-08	T	A	0.554661	30.8352
	rs4083969	1	231866480	0.017133	0.00311517	3.79997e-08	G	C	0.057217	30.2485
	rs7619139	3	25110415	0.0124765	0.00145086	8.00018e-18	A	T	0.589193	73.9494
	rs13102393	4	63738189	0.00797933	0.00143029	2.39999e-08	G	C	0.499077	31.1232
	rs17460017	5	137717681	0.0111744	0.00181338	7.19996e-10	T	A	0.190124	37.9726
	rs2194027	5	87822672	-0.00860795	0.00143565	2e-09	A	T	0.484664	35.9503
	rs3129962	6	32379383	-0.0133033	0.00212261	3.69999e-10	A	G	0.129168	39.2806
	rs12203592	6	396321	-0.0102862	0.00169411	1.29999e-09	T	C	0.219338	36.8661
	rs3095337	6	30737591	-0.0126218	0.00176637	8.99912e-13	C	G	0.203909	51.0598
	rs75248709	6	92348945	-0.0197339	0.00352774	2.19999e-08	T	C	0.045947	31.292
	rs57221424	7	35215670	0.00894101	0.00153327	5.49997e-09	G	C	0.321733	34.0045
	rs62461186	7	77730153	-0.0113438	0.00185732	1e-09	C	A	0.179827	37.303
	rs790561	8	64618026	0.012474	0.00156199	1.39991e-15	G	A	0.704134	63.7757
	rs7821179	8	83061099	-0.0108184	0.00197644	4.39997e-08	C	G	0.846577	29.9612
	rs10819082	9	128645617	-0.00916475	0.00151342	1.40001e-09	A	G	0.66734	36.671
	rs6482190	10	22037809	0.0112719	0.00159025	1.39991e-12	G	A	0.719408	50.2416
	rs1890012	13	54933682	-0.0104258	0.00180794	8.10009e-09	G	T	0.19473	33.2545
	rs12908495	15	97011280	-0.00935	0.00166573	2e-08	A	C	0.242533	31.5075
	rs1052352	16	31195279	0.00816444	0.00142564	1e-08	T	C	0.52355	32.7969
	rs34186148	17	43854655	-0.00805142	0.0014749	4.79999e-08	C	G	0.370054	29.8002
	rs4291983	18	38106410	-0.00839985	0.00142481	3.69999e-09	A	C	0.517576	34.7559
	rs8130508	21	19049865	0.0087404	0.00157797	2.99999e-08	A	G	0.289686	30.6807
Saturated fatty acids	rs12740374	1	109817590	-0.0320708	0.00492429	4.10015e-11	T	G	0.221071	42.4163
	rs1002687	1	62963737	0.0822227	0.00427545	1.39991e-84	A	G	0.644748	369.845
	rs7551124	1	23785760	0.037708	0.00617819	6.1e-10	T	C	0.875389	37.2516
	rs1128249	2	165528624	-0.029496	0.00419136	6.4998e-13	T	G	0.392034	49.5241
	rs4564803	2	21205502	-0.0492916	0.00486505	1.69981e-25	T	G	0.228167	102.653
	rs60960031	2	21530659	-0.0249701	0.00417732	7.79992e-10	A	G	0.40286	35.731
	rs11895352	2	20367135	-0.0260664	0.0041059	1.09999e-10	T	C	0.475398	40.3037
	rs1260326	2	27730940	-0.105845	0.00418118	8.4918e-143	C	T	0.60401	640.83
	rs4678438	3	136344920	0.0265901	0.00451494	2.99999e-10	C	A	0.709386	34.6845
	rs13108218	4	3443931	-0.0274688	0.0042362	2.09991e-11	G	A	0.615417	42.0462
	rs6847980	4	88180631	0.0262768	0.00422146	2.80001e-10	T	G	0.376336	38.7454
	rs35953663	5	74820439	0.0272473	0.00422534	1.79999e-10	G	GA	0.384928	41.5837
	rs11429307	5	55857025	-0.0335009	0.00521537	1.29999e-10	G	GT	0.808497	41.2613
	rs4704834	5	156443066	0.0382379	0.00426854	4.90004e-20	G	A	0.644056	80.2471
	rs632057	6	139834012	-0.0287854	0.0042315	7.19946e-11	G	T	0.627775	46.276
	rs35603463	6	32531745	0.0291435	0.0049103	2.5e-08	C	T	0.566969	35.2263
	rs28383314	6	32587213	0.0391406	0.00421979	6.4003e-20	C	T	0.622939	86.0346
	rs117733303	6	160922870	-0.242563	0.0151692	1.29987e-57	G	A	0.018513	255.696
	rs146203232	6	160521885	0.0498123	0.00782647	4.10015e-11	T	C	0.074646	40.5081
	rs10455872	6	161010118	-0.135858	0.00758241	5.30029e-73	G	A	0.078988	321.038
	rs3812316	7	73020337	-0.0832736	0.00609467	5.00035e-42	G	C	0.129249	186.687
	rs139315015	8	19893297	-0.082064	0.00665807	3.69999e-36	G	A	0.105288	151.918
	rs10504255	8	59398461	-0.028235	0.00434191	1.2e-10	A	G	0.662987	42.2877
	rs28601761	8	126500031	-0.090598	0.00419413	4.29536e-105	G	C	0.420119	466.609
	rs34120986	8	11689763	-0.0242497	0.00434125	3.50002e-08	A	G	0.371626	31.2021
	rs2126259	8	9185146	0.0581705	0.00679587	1.80011e-17	C	T	0.899169	73.2682
	rs10810374	9	15306292	0.0257936	0.00476717	3.89996e-08	C	A	0.24862	29.2754
	rs11789603	9	107647019	0.0425819	0.00658623	2.19989e-11	T	C	0.108831	41.8
	rs2740488	9	107661742	-0.0369738	0.0046467	7.59976e-15	C	A	0.265321	63.3139
	rs1890896	10	93641757	-0.0217743	0.00410364	4.39997e-08	C	T	0.527475	28.1546
	rs10884966	10	112185596	-0.0241254	0.00430359	1.89998e-08	A	G	0.345686	31.4259
	rs117488242	10	5261832	-0.0401499	0.00634095	1.5e-10	G	A	0.131681	40.0922
	rs12263369	10	94823343	0.0252274	0.0041658	8.4004e-11	T	C	0.591563	36.6731
	rs102275	11	61557803	-0.032731	0.00427946	7.8001e-15	C	T	0.349755	58.4979
	rs964184	11	116648917	-0.144632	0.0060311	1.30017e-130	C	G	0.867229	575.09
	rs141469619	11	116714293	0.16013	0.0216223	2.29985e-15	G	A	0.01014	54.8456
	rs7118569	11	75526482	-0.044704	0.00714359	8.50002e-10	G	C	0.090219	39.1615
	rs7979473	12	121420260	-0.0290957	0.00423757	1.20005e-11	G	A	0.612971	47.1437
	rs918106	12	109904318	0.0267869	0.00409256	5.10035e-12	T	C	0.523252	42.8405
	rs6602911	13	114547372	0.0259862	0.00426141	1.89998e-09	T	C	0.360079	37.186
	rs11620783	14	24871530	0.0218835	0.00415462	3.59998e-08	T	C	0.431555	27.7441
	rs261290	15	58678720	-0.101359	0.00431238	5.10505e-123	C	T	0.654653	552.447
	rs139974673	15	44027885	0.0937267	0.0128987	1.39991e-13	C	T	0.025918	52.8001
	rs633695	15	58725839	0.0726336	0.00451479	7.50067e-58	G	A	0.292348	258.821
	rs2000999	16	72108093	0.0287218	0.00522617	2.39999e-08	A	G	0.188593	30.2034
	rs11076175	16	57006378	-0.0395606	0.00535883	2.29985e-13	G	A	0.178885	54.4987
	rs2156552	18	47181668	0.0514191	0.00533633	4.40048e-21	T	A	0.821829	92.8461
	rs77960347	18	47109955	0.200754	0.017878	1.10002e-30	G	A	0.013239	126.093
	rs5112	19	45430280	0.0602076	0.00440136	4.19952e-44	G	C	0.533736	187.124
	rs12151108	19	11197261	-0.0588191	0.00630154	5.40008e-21	A	G	0.119663	87.1251
	rs56322906	19	11346155	-0.0869586	0.0111252	1.39991e-14	A	G	0.035157	61.0955
	rs157592	19	45424514	0.0507778	0.00539997	8.10028e-22	C	A	0.185267	88.423
	rs739320	19	49261368	-0.0306084	0.00428547	2.70023e-12	C	T	0.606665	51.0134
	rs58542926	19	19379549	-0.116939	0.00780476	3.69999e-52	T	C	0.074383	224.491
	rs1883711	20	39179822	0.0800695	0.0120272	4.90004e-12	C	G	0.031191	44.3206
Polyunsaturated fatty acids	rs12740374	1	109817590	-0.0320708	0.00492429	4.10015e-11	T	G	0.221071	42.4163
	rs1002687	1	62963737	0.0822227	0.00427545	1.39991e-84	A	G	0.644748	369.845
	rs7551124	1	23785760	0.037708	0.00617819	6.1e-10	T	C	0.875389	37.2516
	rs1128249	2	165528624	-0.029496	0.00419136	6.4998e-13	T	G	0.392034	49.5241
	rs4564803	2	21205502	-0.0492916	0.00486505	1.69981e-25	T	G	0.228167	102.653
	rs60960031	2	21530659	-0.0249701	0.00417732	7.79992e-10	A	G	0.40286	35.731
	rs11895352	2	20367135	-0.0260664	0.0041059	1.09999e-10	T	C	0.475398	40.3037
	rs1260326	2	27730940	-0.105845	0.00418118	8.4918e-143	C	T	0.60401	640.83
	rs4678438	3	136344920	0.0265901	0.00451494	2.99999e-10	C	A	0.709386	34.6845
	rs13108218	4	3443931	-0.0274688	0.0042362	2.09991e-11	G	A	0.615417	42.0462
	rs6847980	4	88180631	0.0262768	0.00422146	2.80001e-10	T	G	0.376336	38.7454
	rs35953663	5	74820439	0.0272473	0.00422534	1.79999e-10	G	GA	0.384928	41.5837
	rs11429307	5	55857025	-0.0335009	0.00521537	1.29999e-10	G	GT	0.808497	41.2613
	rs4704834	5	156443066	0.0382379	0.00426854	4.90004e-20	G	A	0.644056	80.2471
	rs632057	6	139834012	-0.0287854	0.0042315	7.19946e-11	G	T	0.627775	46.276
	rs35603463	6	32531745	0.0291435	0.0049103	2.5e-08	C	T	0.566969	35.2263
	rs28383314	6	32587213	0.0391406	0.00421979	6.4003e-20	C	T	0.622939	86.0346
	rs117733303	6	160922870	-0.242563	0.0151692	1.29987e-57	G	A	0.018513	255.696
	rs146203232	6	160521885	0.0498123	0.00782647	4.10015e-11	T	C	0.074646	40.5081
	rs10455872	6	161010118	-0.135858	0.00758241	5.30029e-73	G	A	0.078988	321.038
	rs3812316	7	73020337	-0.0832736	0.00609467	5.00035e-42	G	C	0.129249	186.687
	rs139315015	8	19893297	-0.082064	0.00665807	3.69999e-36	G	A	0.105288	151.918
	rs10504255	8	59398461	-0.028235	0.00434191	1.2e-10	A	G	0.662987	42.2877
	rs28601761	8	126500031	-0.090598	0.00419413	4.29536e-105	G	C	0.420119	466.609
	rs34120986	8	11689763	-0.0242497	0.00434125	3.50002e-08	A	G	0.371626	31.2021
	rs2126259	8	9185146	0.0581705	0.00679587	1.80011e-17	C	T	0.899169	73.2682
	rs10810374	9	15306292	0.0257936	0.00476717	3.89996e-08	C	A	0.24862	29.2754
	rs11789603	9	107647019	0.0425819	0.00658623	2.19989e-11	T	C	0.108831	41.8
	rs2740488	9	107661742	-0.0369738	0.0046467	7.59976e-15	C	A	0.265321	63.3139
	rs1890896	10	93641757	-0.0217743	0.00410364	4.39997e-08	C	T	0.527475	28.1546
	rs10884966	10	112185596	-0.0241254	0.00430359	1.89998e-08	A	G	0.345686	31.4259
	rs117488242	10	5261832	-0.0401499	0.00634095	1.5e-10	G	A	0.131681	40.0922
	rs12263369	10	94823343	0.0252274	0.0041658	8.4004e-11	T	C	0.591563	36.6731
	rs102275	11	61557803	-0.032731	0.00427946	7.8001e-15	C	T	0.349755	58.4979
	rs964184	11	116648917	-0.144632	0.0060311	1.30017e-130	C	G	0.867229	575.09
	rs141469619	11	116714293	0.16013	0.0216223	2.29985e-15	G	A	0.01014	54.8456
	rs7118569	11	75526482	-0.044704	0.00714359	8.50002e-10	G	C	0.090219	39.1615
	rs7979473	12	121420260	-0.0290957	0.00423757	1.20005e-11	G	A	0.612971	47.1437
	rs918106	12	109904318	0.0267869	0.00409256	5.10035e-12	T	C	0.523252	42.8405
	rs6602911	13	114547372	0.0259862	0.00426141	1.89998e-09	T	C	0.360079	37.186
	rs11620783	14	24871530	0.0218835	0.00415462	3.59998e-08	T	C	0.431555	27.7441
	rs261290	15	58678720	-0.101359	0.00431238	5.10505e-123	C	T	0.654653	552.447
	rs139974673	15	44027885	0.0937267	0.0128987	1.39991e-13	C	T	0.025918	52.8001
	rs633695	15	58725839	0.0726336	0.00451479	7.50067e-58	G	A	0.292348	258.821
	rs2000999	16	72108093	0.0287218	0.00522617	2.39999e-08	A	G	0.188593	30.2034
	rs11076175	16	57006378	-0.0395606	0.00535883	2.29985e-13	G	A	0.178885	54.4987
	rs2156552	18	47181668	0.0514191	0.00533633	4.40048e-21	T	A	0.821829	92.8461
	rs77960347	18	47109955	0.200754	0.017878	1.10002e-30	G	A	0.013239	126.093
	rs5112	19	45430280	0.0602076	0.00440136	4.19952e-44	G	C	0.533736	187.124
	rs12151108	19	11197261	-0.0588191	0.00630154	5.40008e-21	A	G	0.119663	87.1251
	rs56322906	19	11346155	-0.0869586	0.0111252	1.39991e-14	A	G	0.035157	61.0955
	rs157592	19	45424514	0.0507778	0.00539997	8.10028e-22	C	A	0.185267	88.423
	rs739320	19	49261368	-0.0306084	0.00428547	2.70023e-12	C	T	0.606665	51.0134
	rs58542926	19	19379549	-0.116939	0.00780476	3.69999e-52	T	C	0.074383	224.491
	rs1883711	20	39179822	0.0800695	0.0120272	4.90004e-12	C	G	0.031191	44.3206
Lamb intake	rs7550173	1	72944617	-0.00912387	0.0015023	1.29999e-09	T	A	0.610281	36.8846
	rs660880	1	6866978	-0.00903233	0.001464	6.80002e-10	A	G	0.51281	38.0643
	rs56394517	1	243582753	-0.0137749	0.00249124	3.2e-08	G	A	0.09584	30.5735
	rs139237013	2	56662691	0.0188989	0.00314007	1.79999e-09	A	G	0.057668	36.2238
	rs2222760	2	151345113	-0.00909294	0.00163727	2.80001e-08	A	G	0.28089	30.8438
	rs62106258	2	417167	0.0216304	0.00340154	2e-10	C	T	0.048562	40.4369
	rs2678900	2	58177683	0.0100844	0.00148119	9.8992e-12	G	T	0.427924	46.3531
	rs2140714	3	83786985	-0.00852476	0.00147636	7.69999e-09	G	C	0.557738	33.3411
	rs12634740	3	175671450	-0.010087	0.00169718	2.80001e-09	G	T	0.252078	35.3239
	rs6829572	4	93984155	0.008401	0.00147406	1.2e-08	A	G	0.456717	32.4812
	rs16891982	5	33951693	-0.0242681	0.00436437	2.69998e-08	G	C	0.972143	30.9192
	rs11743441	5	88065637	-0.00884199	0.00148593	2.69998e-09	T	G	0.574343	35.4082
	rs7447465	5	164566362	0.00958232	0.0015062	2e-10	C	T	0.619449	40.474
	rs62398404	6	37669616	0.0129151	0.00219431	4e-09	T	C	0.127211	34.6417
	rs994270	6	51187787	0.0098203	0.00172948	1.40001e-08	G	C	0.234851	32.2417
	rs35797675	7	72878044	-0.0108498	0.0017934	1.40001e-09	G	T	0.215928	36.6007
	rs4272399	8	4836291	-0.00924231	0.00157567	4.49997e-09	A	C	0.321491	34.4057
	rs276453	9	15573753	-0.014237	0.00146723	2.90001e-22	C	A	0.488356	94.1544
	rs1556147	9	131936055	0.00910131	0.00155908	5.30005e-09	T	A	0.671626	34.0778
	rs673696	11	31097262	0.0158208	0.00268204	3.69999e-09	T	C	0.080995	34.7958
	rs4489752	11	126590934	0.013811	0.00197586	2.80027e-12	T	G	0.836007	48.8583
	rs6581296	12	60473007	0.0100199	0.00182433	4e-08	G	C	0.794714	30.1662
	rs3105056	13	55946152	-0.0116241	0.00164854	1.80011e-12	C	T	0.732738	49.7187
	rs1958801	14	98872110	-0.00894391	0.00161749	3.2e-08	G	A	0.287998	30.5754
	rs55813438	16	5694999	-0.0114181	0.0017352	4.70002e-11	A	G	0.763165	43.3001
	rs2726033	16	28338039	-0.00948966	0.0014804	1.5e-10	G	A	0.422384	41.0907
	rs3964074	16	74166991	-0.00814112	0.00147218	3.2e-08	C	T	0.547043	30.5806
	rs2926119	16	64293179	0.00811121	0.00148179	4.39997e-08	A	C	0.569417	29.9639
	rs429358	19	45411941	-0.0181966	0.00202671	2.70023e-19	C	T	0.154171	80.6116
	rs17270057	19	42670527	0.0126533	0.00230897	4.30002e-08	C	T	0.113347	30.0311
	rs136548	22	27253353	0.00953241	0.00151227	2.90001e-10	T	C	0.376668	39.7326
	rs11090045	22	41753603	-0.0106761	0.00160657	2.99985e-11	A	G	0.307145	44.1597
Pork intake	rs11211124	1	45962409	-0.00995273	0.00175408	1.40001e-08	C	T	0.230603	32.1948
	rs9973426	2	155751852	0.0110847	0.00193678	1e-08	G	A	0.176598	32.7557
	rs7641973	3	81910489	0.00844615	0.00154097	4.20001e-08	A	G	0.353362	30.042
	rs254152	5	115641827	-0.0104266	0.00174217	2.19999e-09	G	C	0.23498	35.8183
	rs9379832	6	26186200	-0.0114715	0.00170628	1.80011e-11	G	A	0.255452	45.2001
	rs10972033	9	34269732	0.00897557	0.00147851	1.29999e-09	T	G	0.45643	36.8532
	rs1355171	9	15681694	-0.0109832	0.001477	1e-13	A	C	0.488844	55.2964
	rs34161520	10	125127645	0.0115919	0.0020206	9.59997e-09	G	C	0.160381	32.9116
	rs2387807	12	38446861	-0.0150846	0.00274837	4.09996e-08	T	C	0.077893	30.1243
	rs4146837	15	93446869	0.00879226	0.0014944	4e-09	T	C	0.455561	34.6152
	rs3964074	16	74166991	-0.00895091	0.00148347	1.6e-09	C	T	0.546932	36.4063
	rs36124222	18	74196202	0.00840935	0.00150083	2.1e-08	C	T	0.433239	31.3951
	rs12721051	19	45422160	-0.0123637	0.00188666	5.60015e-11	G	C	0.188393	42.9447
	rs838133	19	49259529	0.0108944	0.00152491	8.99912e-13	G	A	0.549354	51.0409
Processed meat intake	rs7531118	1	72837239	-0.0140719	0.00211347	2.80027e-11	C	T	0.531133	44.3316
	rs77165542	2	430975	0.0338786	0.00572502	3.29997e-09	T	C	0.035496	35.0184
	rs11887120	2	25485735	0.0119621	0.00216043	3.09999e-08	T	C	0.397683	30.6573
	rs11894162	2	107197420	0.0120489	0.00210698	1.09999e-08	T	C	0.547464	32.702
	rs4077924	2	181991389	0.0124987	0.00228468	4.49997e-08	C	T	0.701892	29.9281
	rs3762621	2	173306140	-0.0149895	0.00271965	3.59998e-08	T	C	0.183451	30.3772
	rs9809856	3	18227421	0.0132887	0.00209967	2.5e-10	G	A	0.475881	40.0556
	rs2873054	3	81888255	0.0139958	0.00218986	1.6e-10	C	A	0.353276	40.8472
	rs6786550	3	62560523	0.0121871	0.00217408	2.1e-08	C	T	0.635043	31.4231
	rs6765179	3	25276416	-0.0127603	0.00226606	1.79999e-08	A	G	0.309968	31.7087
	rs10454812	5	52800358	-0.0199599	0.00344207	6.69993e-09	C	A	0.103032	33.6262
	rs2029401	5	92891029	0.0146312	0.0021292	6.29941e-12	G	A	0.586212	47.2201
	rs1422192	5	87959023	0.0169681	0.00287128	3.40001e-09	A	G	0.158076	34.9233
	rs6961970	7	113901132	-0.0140142	0.00244137	9.49992e-09	A	C	0.244698	32.9511
	rs4240672	8	10767917	0.0171201	0.00209412	2.99985e-16	A	G	0.494014	66.8358
	rs6484504	11	31424823	0.0154728	0.0023479	4.40048e-11	C	T	0.72462	43.4289
	rs11032380	11	33800533	-0.0133229	0.00222295	2.1e-09	T	A	0.333352	35.9202
	rs4778053	15	93424341	0.0164667	0.00289872	1.29999e-08	G	C	0.843808	32.2701
	rs34241936	17	74065908	0.0328367	0.00575337	1.09999e-08	G	A	0.037369	32.5742
	rs8096167	18	34800257	-0.0145937	0.00267084	4.70002e-08	C	T	0.1926	29.8562
	rs838133	19	49259529	0.0190137	0.00216555	1.59993e-18	G	A	0.549369	77.0898
	rs6010651	20	62418243	-0.0124059	0.00216796	1.09999e-08	C	A	0.379439	32.7457
	rs203319	22	41914593	-0.016423	0.00260186	2.80001e-10	T	C	0.204594	39.8416
Red wine intake	rs35698271	1	96256387	-0.0153487	0.00269709	1.29999e-08	C	A	0.180339	32.3856
	rs10925183	1	236812414	-0.011922	0.00211168	1.6e-08	A	G	0.607433	31.8744
	rs1446577	2	166176282	0.0151328	0.00236106	1.5e-10	G	C	0.256445	41.0794
	rs12692596	2	161265910	-0.0116782	0.0021345	4.49997e-08	T	C	0.370567	29.9336
	rs11714337	3	71582521	0.0123918	0.00208811	2.90001e-09	A	G	0.43305	35.2178
	rs11715683	3	85372128	0.013978	0.00217352	1.29999e-10	A	T	0.344906	41.3583
	rs4643716	3	117167572	0.0115308	0.00210517	4.30002e-08	A	C	0.583739	30.0016
	rs1229984	4	100239319	0.0609318	0.00673472	1.50003e-19	C	T	0.976512	81.8557
	rs6882046	5	87968864	0.0162857	0.00234886	4.10015e-12	G	A	0.268866	48.0727
	rs6908328	6	26292855	0.0127108	0.00206267	7.19996e-10	A	C	0.514021	37.974
	rs9388171	6	98575726	0.0145704	0.00206677	1.80011e-12	G	C	0.522332	49.7003
	rs713598	7	141673345	-0.0173682	0.00210277	1.50003e-16	G	C	0.4001	68.2223
	rs55968191	8	142705706	0.0132033	0.00241641	4.70002e-08	A	G	0.24686	29.8555
	rs62573521	9	22648200	-0.0323105	0.00524921	7.49998e-10	T	C	0.040468	37.8878
	rs10822129	10	64846841	0.01344	0.0021284	2.69998e-10	T	C	0.406521	39.8742
	rs17817497	16	53815435	0.014091	0.00211408	2.60016e-11	C	T	0.392483	44.4264
	rs898751	17	2291863	-0.012363	0.00206424	2.1e-09	T	C	0.49202	35.8697
	rs303753	18	21074922	-0.0183206	0.0021899	6.00067e-17	A	G	0.344672	69.9892
	rs627685	18	53186092	-0.0125352	0.00226097	2.99999e-08	C	T	0.302864	30.7378
Non-oily-fish intake	rs16822430	2	144147475	0.0116344	0.00191996	1.40001e-09	C	T	0.23321	36.7201
	rs1260326	2	27730940	-0.00955354	0.0016553	7.90005e-09	C	T	0.604249	33.31
	rs11680516	2	208205711	0.0122842	0.00202829	1.40001e-09	C	T	0.202388	36.6804
	rs3799077	6	69996217	-0.0107346	0.00175764	1e-09	G	T	0.309993	37.3003
	rs4318925	6	32761506	-0.0150377	0.0021207	1.29987e-12	T	C	0.177245	50.2811
	rs6957745	7	73056750	-0.0121791	0.00202331	1.79999e-09	C	T	0.202978	36.2331
	rs17317920	7	25517103	0.00906029	0.0016312	2.80001e-08	G	A	0.479238	30.851
	rs35287743	12	110057250	-0.0177401	0.00255244	3.59998e-12	T	G	0.11583	48.306
	rs7148387	14	29775132	-0.00930647	0.00165022	1.7e-08	G	A	0.590715	31.8043
	rs56094641	16	53806453	0.0125875	0.00165108	2.49977e-14	G	A	0.404619	58.1223
	rs838133	19	49259529	0.016184	0.00167625	4.70002e-22	G	A	0.549409	93.2168
Alcoho intake frequency	rs780569	1	4569436	0.0198033	0.00336454	4e-09	A	T	0.70882	34.6437
	rs4503294	1	940096	0.0181476	0.00307049	3.40001e-09	T	C	0.565333	34.932
	rs28787109	1	51218695	0.0178107	0.00308461	7.69999e-09	A	G	0.40423	33.3397
	rs2244598	1	216681000	-0.018378	0.00311907	3.79997e-09	C	T	0.605114	34.7173
	rs4417025	1	35363679	-0.0188379	0.00316516	2.69998e-09	A	G	0.361153	35.422
	rs7514579	1	94051350	0.0196672	0.00359788	4.60002e-08	C	A	0.232457	29.8808
	rs2717063	2	58110969	-0.0203704	0.00308457	4.00037e-11	A	C	0.585731	43.6124
	rs6727281	2	65558588	-0.024322	0.00391964	5.49997e-10	T	C	0.184023	38.504
	rs780094	2	27741237	-0.0509938	0.00310506	1.29987e-60	C	T	0.615206	269.709
	rs13390019	2	97797680	0.0296116	0.00449182	4.30031e-11	C	T	0.134041	43.4589
	rs10188314	2	215402926	-0.0197869	0.00303605	7.19946e-11	T	C	0.470852	42.4754
	rs4241258	2	74226102	0.0250636	0.00440325	1.29999e-08	T	C	0.13763	32.3996
	rs72769229	2	2220795	-0.0231352	0.00419154	3.40001e-08	T	A	0.154942	30.4649
	rs17662759	2	193989223	0.0301348	0.00546031	3.40001e-08	C	T	0.089115	30.458
	rs1991083	2	23887437	-0.0223925	0.00325813	6.29941e-12	T	C	0.679886	47.2355
	rs473098	2	45139779	-0.0217406	0.00304345	9.09913e-13	T	C	0.557689	51.0283
	rs9829192	3	38569463	0.0169324	0.00305032	2.80001e-08	T	G	0.435133	30.8139
	rs76082653	3	49029468	0.0464269	0.00668673	3.80014e-12	T	C	0.054327	48.2072
	rs262240	3	68408109	-0.017207	0.00303483	1.40001e-08	T	C	0.468553	32.1471
	rs9814516	3	85407980	-0.0251117	0.00355589	1.59993e-12	T	G	0.237423	49.8719
	rs7610856	3	71579022	-0.023864	0.00307022	7.70016e-15	A	C	0.429053	60.4154
	rs1515591	3	174213976	0.0182303	0.00311635	4.90004e-09	G	T	0.383186	34.2212
	rs1228589	3	131634826	0.0210699	0.00352806	2.30001e-09	A	G	0.246133	35.6659
	rs28622224	4	55088093	-0.0186203	0.00336834	3.2e-08	T	C	0.280364	30.5592
	rs13135092	4	103198082	0.0438341	0.00549884	1.59993e-15	G	A	0.083483	63.5451
	rs11940694	4	39414993	-0.0437138	0.00311609	1e-44	G	A	0.604193	196.796
	rs362307	4	3241845	0.0433047	0.00580219	8.4004e-14	T	C	0.074582	55.704
	rs1229984	4	100239319	-0.261708	0.00918496	1.39959e-178	C	T	0.97277	811.857
	rs13102973	4	135900688	-0.0194072	0.00311875	4.90004e-10	C	T	0.61881	38.7226
	rs62339673	4	184828533	0.0182943	0.00315406	6.59994e-09	A	C	0.626705	33.6428
	rs34811474	4	25408838	-0.0201809	0.00359305	1.89998e-08	A	G	0.230728	31.5467
	rs2159935	4	55521017	-0.0185742	0.00302582	8.30004e-10	A	G	0.490369	37.682
	rs62305780	4	100290815	-0.0485216	0.00506585	9.8992e-22	G	C	0.102253	91.7414
	rs13178443	5	145615275	-0.0186516	0.00338983	3.79997e-08	T	C	0.276349	30.2745
	rs11750777	5	166830787	-0.020493	0.00372613	3.79997e-08	A	G	0.209454	30.2479
	rs4916723	5	87854395	0.0239479	0.00309951	1.10002e-14	C	A	0.420617	59.6965
	rs461599	5	144136931	-0.0191888	0.00303977	2.69998e-10	C	A	0.462259	39.8487
	rs56194430	5	67824690	0.0225403	0.00407148	3.09999e-08	T	C	0.16931	30.6489
	rs9403297	6	141705482	0.0188234	0.00313037	1.79999e-09	A	G	0.372967	36.158
	rs9349379	6	12903957	-0.0193455	0.00308215	3.50002e-10	G	A	0.405493	39.396
	rs12153855	6	32074804	0.0294435	0.00493484	2.39999e-09	C	T	0.10497	35.5986
	rs9372625	6	98344031	-0.0255579	0.00312467	2.90001e-16	A	G	0.381706	66.9024
	rs62466318	7	73042085	-0.0254919	0.0037742	1.39991e-11	T	C	0.202827	45.6199
	rs2622167	7	153486704	-0.0191155	0.0030674	4.60002e-10	A	G	0.428653	38.8356
	rs73050128	7	1961882	-0.0260048	0.00409088	2.1e-10	A	C	0.164488	40.4086
	rs6943160	7	99872071	0.020627	0.00372774	3.09999e-08	C	T	0.208646	30.6183
	rs4726481	7	141668403	0.0217614	0.00310188	2.29985e-12	T	G	0.400576	49.218
	rs9648478	7	39325802	0.0168603	0.00302891	2.59998e-08	A	G	0.510245	30.9855
	rs2160935	8	30840651	-0.018718	0.00309117	1.40001e-09	T	C	0.604293	36.6668
	rs34440851	8	87214346	-0.0226831	0.00415058	4.60002e-08	T	C	0.157151	29.8667
	rs11787216	8	142615222	0.0244162	0.00320078	2.39994e-14	T	C	0.369127	58.1895
	rs2977454	8	141539923	-0.0259222	0.00459853	1.7e-08	G	C	0.124072	31.7765
	rs74679146	9	16287769	-0.0320735	0.00575757	2.5e-08	C	T	0.074515	31.0323
	rs489062	10	99715744	0.0166498	0.00305291	4.90004e-08	A	G	0.437454	29.7434
	rs34473884	10	133761285	-0.0203615	0.00350346	6.19998e-09	A	G	0.24819	33.7773
	rs61873510	10	102626510	0.0203737	0.00330311	6.90001e-10	T	G	0.32785	38.0447
	rs4242715	10	133986135	-0.0186543	0.00324831	9.29994e-09	A	G	0.680585	32.9794
	rs10792669	11	82688356	0.0174322	0.00304065	9.90011e-09	G	A	0.505254	32.8679
	rs11223617	11	133780757	0.0250908	0.00375381	2.29985e-11	A	G	0.206155	44.677
	rs550942	11	58394154	0.022401	0.00398884	2e-08	T	C	0.823865	31.5385
	rs11039429	11	47867059	-0.0235595	0.00303737	8.69961e-15	T	C	0.454624	60.164
	rs1666658	11	121801129	0.0179674	0.00309866	6.69993e-09	C	T	0.392206	33.6219
	rs12312693	12	57511734	-0.0176811	0.00305026	6.80002e-09	C	T	0.451772	33.6004
	rs7302200	12	56449435	-0.0184222	0.00319841	8.40001e-09	A	G	0.339998	33.1753
	rs28768122	12	123885974	0.0207	0.00355204	5.60003e-09	C	T	0.759525	33.9614
	rs7298932	12	23727301	-0.0237214	0.00431166	3.79997e-08	G	A	0.147849	30.2686
	rs58905411	12	54623132	-0.0266343	0.00307848	5.10035e-18	A	G	0.410052	74.8531
	rs1937522	13	68080817	0.0168979	0.00303207	2.5e-08	G	A	0.528054	31.059
	rs7330939	13	49971400	-0.0213301	0.0034046	3.69999e-10	T	C	0.720352	39.2513
	rs2535911	14	73523162	-0.0188476	0.00316849	2.69998e-09	T	C	0.354749	35.384
	rs186347	14	59072226	0.0179489	0.00305071	4e-09	T	G	0.463343	34.6158
	rs80292319	15	76508632	-0.0393728	0.00649583	1.40001e-09	C	T	0.057704	36.7387
	rs117799466	15	34659517	-0.0196704	0.00331968	3.09999e-09	C	G	0.336989	35.1103
	rs34631026	16	6172126	-0.0169128	0.00304832	2.90001e-08	T	C	0.446061	30.7829
	rs72787062	16	72105844	-0.0281947	0.00410324	6.4003e-12	A	G	0.162767	47.2151
	rs35105141	16	30057148	0.026345	0.00308788	1.39991e-17	T	C	0.401541	72.7906
	rs1421085	16	53800954	0.0199392	0.00308481	1e-10	C	T	0.403447	41.7791
	rs1104608	16	73912588	0.0174212	0.00308849	1.7e-08	C	G	0.426338	31.8173
	rs8043563	16	19982353	0.0233654	0.00347125	1.69981e-11	C	G	0.737192	45.308
	rs2411453	16	28632021	-0.0350793	0.00309039	7.29962e-30	G	T	0.597353	128.847
	rs728538	16	51205819	0.0228752	0.00406259	1.79999e-08	G	T	0.168868	31.7047
	rs9906502	17	7615745	0.0237883	0.00396178	1.89998e-09	A	G	0.176998	36.0534
	rs8614	17	27588806	0.0247806	0.00392537	2.69998e-10	A	C	0.182509	39.8531
	rs4968391	17	57780943	-0.0192695	0.0032265	2.30001e-09	T	G	0.674892	35.6679
	rs9912298	17	29735752	0.0205894	0.00358993	9.69996e-09	C	A	0.239585	32.8939
	rs17690703	17	43925297	0.0250342	0.00343021	2.90001e-13	T	C	0.262687	53.263
	rs650558	17	40721042	0.0207362	0.0035079	3.40001e-09	T	C	0.247918	34.9433
	rs1893659	18	21080859	-0.029326	0.00305313	7.59976e-22	A	C	0.459939	92.2603
	rs5022348	18	22639237	0.0202641	0.00357005	1.40001e-08	T	C	0.40703	32.2186
	rs2043677	18	38313195	0.0261133	0.0043272	1.6e-09	T	C	0.145599	36.4175
	rs9958320	18	38269812	0.0248553	0.00427092	5.89997e-09	C	T	0.153147	33.8684
	rs62097995	18	50843233	0.0200024	0.00306682	6.89922e-11	A	T	0.423591	42.539
	rs2924321	18	53125435	-0.0195131	0.00305022	1.6e-10	A	G	0.539592	40.9251
	rs4940926	18	57732418	-0.0191003	0.00344068	2.80001e-08	C	T	0.735045	30.8171
	rs838145	19	49248730	0.0219548	0.00305549	6.70039e-13	A	G	0.542982	51.6294
	rs6030200	20	35554361	-0.019529	0.00327075	2.39999e-09	A	G	0.31415	35.6505
	rs11700855	21	34270051	-0.029795	0.00523292	1.2e-08	G	A	0.093465	32.4189
	rs71651683	22	24828853	-0.0704589	0.0127906	3.59998e-08	T	C	0.0142	30.3452
	rs1894544	22	48881562	0.0173933	0.00304627	1.09999e-08	C	G	0.454379	32.6007
Cooked vegetable intake	rs2252508	1	153913770	0.0091021	0.00156216	5.69994e-09	G	A	0.480256	33.9494
	rs2102738	2	172525884	-0.0121578	0.00208302	5.30005e-09	C	A	0.172403	34.0662
	rs4851029	2	104159785	0.0101744	0.00156423	7.8001e-11	G	T	0.526969	42.3074
	rs12629972	3	25121444	0.0117995	0.00159079	1.20005e-13	C	T	0.588311	55.0176
	rs28450747	4	42137653	-0.0101604	0.0018547	4.30002e-08	A	G	0.23257	30.0106
	rs1816263	5	141217079	0.00958122	0.00174063	3.69999e-08	C	T	0.280188	30.299
	rs2844672	6	31005139	-0.00964215	0.00160923	2.1e-09	A	G	0.624125	35.9014
	rs12550717	8	10266706	0.00918737	0.00161897	1.40001e-08	A	G	0.372413	32.2036
	rs10156602	9	96345328	0.0110063	0.00163687	1.80011e-11	G	A	0.361369	45.2121
	rs11138705	9	83121545	0.0103715	0.00183004	1.40001e-08	C	G	0.757204	32.119
	rs2052063	10	118040352	-0.00945755	0.0015679	1.6e-09	T	C	0.515902	36.3848
	rs349062	11	84788804	-0.00890406	0.00159767	2.5e-08	C	G	0.39275	31.06
	rs28711392	11	13349559	-0.0107461	0.00163223	4.60045e-11	C	T	0.367132	43.345
	rs10161952	13	59474383	-0.0095798	0.00168589	1.29999e-08	C	A	0.31274	32.289
	rs1421085	16	53800954	0.0103316	0.00159054	8.30042e-11	C	T	0.40346	42.1935
	rs838133	19	49259529	0.0116877	0.00161465	4.49987e-13	G	A	0.549575	52.3964
	rs34155012	22	48977215	0.0105584	0.00192208	3.89996e-08	T	C	0.227386	30.1754

## Sheet: Table S3
Supplementary Table S3. Causal effects of dietary factors on COPD via uvMR
Phenotypes	IVs	OR(95%CI)	Beta(SE)	P	Cochran's Q statistic
Coffee intake
IVW	38	1.110 (0.704-1.750)	0.232	0.653	0.282
Weighted median	38	0.994 (0.517-1.911)	0.333	0.986
MR-Egger	38	0.813 (0.324-2.043)	0.467	0.663
MR-PRESSO	38		0.104	0.656
global test				0.317
egger_intercept				0.451
Tea intake
IVW	40	0.910 (0.607-1.362)	-0.095	0.646	0.088
Weighted median	40	0.694 (0.404-1.192)	-0.366	0.186
MR-Egger	40	0.812 (0.331-1.992)	-0.208	0.652
MR-PRESSO	40		-0.806	0.648
global test				0.09
egger_intercept				0.782
Fresh fruit intake
IVW	53	0.484 (0.203-1.157)	0.444	0.103	1.915e-05
Weighted median	53	0.586 (0.222-1.545)	0.495	0.278
MR-Egger	53	0.972 (0.049-19.456)	1.528	0.985
MR-PRESSO	53		-0.723	0.109
global test				0.001
egger_intercept				0.636
Cheese intake
IVW	61	0.911 (0.645-1.285)	0.176	0.595	0.367
Weighted median	61	0.794 (0.480-1.313)	0.257	0.369
MR-Egger	61	0.766 (0.176-3327)	0.749	0.723
MR-PRESSO	61		0.597	0.597
global test				0.37
egger_intercept				0.813
Dried fruit intake
IVW	41	0.211 (0.117-0.378)	0.298	1.776e-07	0.115
Weighted median	41	0.196 (0.096-0.399)	0.364	7.365e-06
MR-Egger	41	0.344 (0.024-4.899)	1.356	0.4355
MR-PRESSO	41		-1.557	5.833e-06
global test				0.1337
egger_intercept				0.714
Beer intake
IVW	19	0.993 (0.405-2.438)	0.458	0.989	0.147
Weighted median	19	1.0106 (0.366-3.342)	0.564	0.857
MR-Egger	19	0.005 (0.001-0.175)	1.777	0.009
MR-PRESSO	19		-0.007	0.989
global test				0.163
egger_intercept				0.007
Bread intake
IVW	27	0.917 (0.441-1.908)	0.373	0.817	0.103
Weighted median	27	0.888 (0.369-2.132)	0.447	0.789
MR-Egger	27	0.454 (0.013-15.427)	1.798	0.664
MR-PRESSO	27		-0.863	0.819
global test				0.027
egger_intercept				0.693
Cereal intake
IVW	39	0.699 (0.434-1.127)	0.244	0.142	0.629
Weighted median	39	0.766 (0.375-1.565)	0.364	0.464
MR-Egger	39	0.946 (0.121-7.400)	1.049	0.957
MR-PRESSO	39		-0.358	0.132
global test				0.597
egger_intercept				0.769
Oily fish intake
IVW	61	0.681 (0.414-1.122)	0.254	0.132	0.001
Weighted median	61	1.103 (0.589-2.065)	0.319	0.758
MR-Egger	61	0.327 (0.039-2.716)	1.079	0.305
MR-PRESSO	61		-0.382	0.137
global test				0.001
egger_intercept				0.486
Beef intake
IVW	14	1.760 (0.712-4.350)	0.461	0.22	0.456
Weighted median	14	1.193 (0.329-4.324)	0.657	0.787
MR-Egger	14	165.38 (0.706-3827.52)	2.783	0.091
MR-PRESSO	14		0.565	0.24
global test				0.433
egger_intercept				0.123
Raw vegetable intake
IVW	19	0.524 (0.109-2.506)	0.797	0.418	0.001
Weighted median	19	0.335 (0.064-1.764)	0.847	0.196
MR-Egger	19	17.598 (0.009-31086.42)	3.816	0.462
MR-PRESSO	19		-0.645	0.429
global test				0.001
egger_intercept				0.359
Saturated fatty acids
IVW	50	1.025 (0.906-1.159)	0.062	0.692	0.615
Weighted median	50	1.022 (0.855-1.222)	0.091	0.806
MR-Egger	50	1.077 (0.862-1.344)	0.113	0.515
MR-PRESSO	50		0.025	0.684
global test				0.653
egger_intercept				0.602
Polyunsaturated fatty acids
IVW	57	0.993 (0.884-1.115)	0.059	0.91	0.099
Weighted median	57	1.026 (0.884-1.191)	0.076	0.729
MR-Egger	57	1.080 (0.860-1.357)	0.116	0.505
MR-PRESSO	57		-0.006	0.911
global test				0.173
egger_intercept				0.401
Lamb intake
IVW	31	1.914 (0.882-4.155)	0.395	0.101	0.284
Weighted median	31	2.932 (0.992-8.666)	0.553	0.051
MR-Egger	31	3.894 (0.135-111.646)	1.712	0.433
MR-PRESSO	31		0.649	0.111
global test				0.316
egger_intercept				0.673
Pork intake
IVW	13	2.091 (0.472-9.255)	0.759	0.331	0.042
Weighted median	13	3.883 (0.714-21.116)	0.863	0.116
MR-Egger	13	10.201 (0.001-26955.919)	4.952	0.921
MR-PRESSO	13		0.737	0.351
global test				0.043
egger_intercept				0.961
Processed meat intake
IVW	23	0.799 (0.364-1.753)	0.4001	0.577	0.017
Weighted median	23	0.501 (0.198-1.269)	0.473	0.145
MR-Egger	23	0.393 (0.007-21.855)	2.049	0.653
MR-PRESSO	23		-0.223	0.582
global test				0.01
egger_intercept				0.727
Red wine intake
IVW	18	0.602 (0.302-1.195)	0.351	0.146	0.751
Weighted median	18	0.707 (0.275-1.813)	0.481	0.471
MR-Egger	18	0.386 (0.014-10.413)	1.679	0.579
MR-PRESSO	18		-0.508	0.112
global test				0.776
egger_intercept				0.791
Non-oily fish intake
IVW	11	0.765 (1.913-3.064)	0.707	0.706	0.058
Weighted median	11	1.245 (2.734-5.671)	0.775	0.776
MR-Egger	11	0.001 (2.494-0.051)	2.532	0.012
MR-PRESSO	11		-0.267	0.713
global test				0.063
egger_intercept				0.013
Alcohol intake frequency
IVW	95	1.283 (1.023-1.067)	0.115	0.035	0.001
Weighted median	95	1.201 (0.893-1.165)	0.151	0.224
MR-Egger	95	1.592 (0.787-3.218)	0.395	0.198
MR-PRESSO	95		0.248	0.033
global test				0.033
egger_intercept				0.526
Cooked vegetable intake
IVW	17	0.917 (3.549e^-01~2.369)	0.483	0.858	0.418
Weighted median	17	1.408 (3.922e-01~5.507)	0.652	0.599
MR-Egger	17	0.006 1.853e-07~234.547)	5.346	0.362
MR-PRESSO	17		-0.086	0.86
global test				0.393
egger_intercept				0.368
Beta is the estimated effect size. P <0.05 were considered statistically significant.
CI: confidence intervals; IVs: instrumental variables; IVW, inverse-variance weighted; MR mendelian randomization;
MR-PRESSO: Pleiotropy Residual Sum and Outlier; OR: odds ratio; SE, standard error; SNP, single-nucleotide polymorphism;

## Sheet: Table S4
Supplementary Table S4. Causal effects of dietary factors on IPF via uvMR
Phenotypes	IVs	OR(95%CI)	Beta(SE)	P	Cochran's Q statistic
Coffee intake
IVW	38	0.715 (0.245-0.208)	0.545	0.537	0.436
Weighted median	38	0.893 (0.155-5.141)	0.892	0.899
MR-Egger	38	0.169 (0.021-1.424)	1.087	1.087
MR-PRESSO	38		-0.335	0.541
global test				0.293
egger_intercept				0.135
Tea intake
IVW	40	0.614 (0.247-1.524)	0.463	0.293	0.301
Weighted median	40	0.331 (0.08-1.352)	0.717	0.123
MR-Egger	40	0.129 (0.018-0.906)	0.992	0.046
MR-PRESSO	40		-0.486	0.299
global test				0.281
egger_intercept				0.086
Fresh fruit intake
IVW	53	1.773 (0.394-7.796)	0.767	0.455	0.668
Weighted median	53	6.231 (0.664-60.230)	1.157	0.113
MR-Egger	53	3.065 (0.017-524.094)	2.623	0.671
MR-PRESSO	53		0.572	0.435
global test				0.663
egger_intercept				0.828
Cheese intake
IVW	61	1.229 (0.505-2.993)	0.454	0.648	0.185
Weighted median	61	0.544 (0.156-1.886)	0.634	0.337
MR-Egger	61	0.134 (0.003-5.751)	1.195	0.299
MR-PRESSO	61		0.206	0.651
global test				0.206
egger_intercept				0.239
Dried fruit intake
IVW	41	1.359 (3.347^e-01-5.523)	0.715	0.667	0.167
Weighted median	41	1.154 (1.817e^-01~7.329)	0.943	0.879
MR-Egger	41	1.287e^-05~2.839	3.138	0.116
MR-PRESSO	41		0.307	0.669
global test				0.18
egger_intercept				0.084
Beer intake
IVW	19	1.241 (0.087-17.674)	1.354	0.873	0.008
Weighted median	19	0.881 (0.063-12.22)	1.341	0.924
MR-Egger	19	3.761 (1.71e^-05-82905.40)	6.266	0.836
MR-PRESSO	19		0.216	0.874
global test				0.016
egger_intercept				0.859
Bread intake
IVW	27	0.395 (0.101-1.541)	0.694	0.181	0.544
Weighted median	27	0.191 (0.029-1.262)	0.961	0.085
MR-Egger	27	0.021 (3.365e^-05~13.63)	3.291	0.254
MR-PRESSO	27		-0.928	0.181
global test				0.536
egger_intercept				0.374
Cereal intake
IVW	39	1.861 (4.129^e-01~8.379)	0.767	0.418	0.007
Weighted median	39	1.869 (3.086e^-01~11.326)	0.919	0.495
MR-Egger	39	1.288e^-05~3.825	3.214	0.131
MR-PRESSO	39		0.62	0.423
global test				0.006
egger_intercept				0.082
Oily fish intake
IVW	61	0.969 (0.386-2.431)	0.469	0.947	0.578
Weighted median	61	1.345 (0.348-5.192)	0.689	0.667
MR-Egger	61	2.856 (0.058-139.624)	1.984	0.598
MR-PRESSO	61		0.031	0.946
global test				0.576
egger_intercept				0.577
Beef intake
IVW	14	0.668 (0.07-6.152)	1.132	0.722	0.525
Weighted median	14	0.772 (0.041-1.445)	1.494	0.862
MR-Egger	14	381.24 (0.001-2.351e^08)	6.802	0.399
MR-PRESSO	14		-0.402	0.717
global test				0.496
egger_intercept				0.363
Raw vegetable intake
IVW	19	1.280 (0.099-16.468)	1.303	0.849	0.043
Weighted median	19	0.457 (0.001-18.967)	1.901	0.68
MR-Egger	19	3.86e^-07 (2.254e^-12-0.066)	6.149	0.028
MR-PRESSO	19		0.247	0.851
global test				0.416
egger_intercept				0.023
Saturated fatty acids
IVW	50	0.981 (0.725-1.328)	0.154	0.905	0.606
Weighted median	50	0.947(0.592-1.15)	0.239	0.821
MR-Egger	50	0.809 (0.468-1.397)	0.278	0.451
MR-PRESSO	50		-0.018	0.902
global test				0.613
egger_intercept				0.409
Polyunsaturated fatty acids
IVW	57	1.081 (0.811-1.439)	0.146	0.594	0.094
Weighted median	57	0.946 (0.631-1.418)	0.206	0.788
MR-Egger	57	0.857 (0.488-1.504)	0.286	0.594
MR-PRESSO	57		0.077	0.596
global test				0.07
egger_intercept				0.351
Lamb intake
IVW	31	4.317 (0.647-28.804)	0.968	0.13	0.299
Weighted median	31	3.446 (0.263-45.115)	1.312	0.34
MR-Egger	31	36.545 (0.009-139455.76)	4.207	0.399
MR-PRESSO	31		1.462	0.141
global test				0.3
egger_intercept				0.605
Pork intake
IVW	13	1.051e+02 (4.354-2.536e+03)	1.624	0.004	0.173
Weighted median	13	1.345e+02 (2.443-7.404e+03)	2.045	0.016
MR-Egger	13	4.386e+08 (3.490-5.513e+16)	9.515	0.061
MR-PRESSO	13		4.655	0.0142
global test				0.189
egger_intercept				0.133
Processed meat intake
IVW	23	1.054 (0.244-4.551)	0.746	0.943	0.67
Weighted median	23	0.751 (0.101-5.614)	1.027	0.779
MR-Egger	23	3.507 （0.002-5399.583）	3.744	0.741
MR-PRESSO	23		0.053	0.939
global test				0.65
egger_intercept				0.746
Red wine intake
IVW	18	1.141 （0.1344-9.692）	1.091	0.903	0.054
Weighted median	18	4.797 (0.367-62.719)	1.311	0.231
MR-Egger	18	32.458 (0.001-1.168e+06)	5.353	0.541
MR-PRESSO	18		0.132	0.132
global test				0.06
egger_intercept				0.531
Non-oily fish intake
IVW	11	7.052 (0.528-9.414e+01)	1.322	0.139	0.414
Weighted median	11	6.352 (0.185-2.177e+02)	1.803	0.305
MR-Egger	11	166.227 (0.001-6.390e+07)	6.56	0.455
MR-PRESSO	11		1.953	0.17
global test				0.396
egger_intercept				0.634
Alcohol intake frequency
IVW	95	0.665 (0.422-1.049)	0.233	0.079	0.422
Weighted median	95	0.687 (0.336-1.404)	0.364	0.303
MR-Egger	95	0.220 (0.053-0.905)	0.72	0.04
MR-PRESSO	95		-0.407	0.083
global test				0.416
egger_intercept				0.109
Cooked vegetable intake
IVW	17	2.246 (0.136-36.957)	1.428	0.571	0.094
Weighted median	17	7.417 (0.224-244.681)	1.783	0.261
MR-Egger	17	0.019 (3.413e-16~1.103e+12)	16.158	16.158
MR-PRESSO	17		0.809	0.579
global test				0.117
egger_intercept				0.771
Beta is the estimated effect size. P <0.05 were considered statistically significant.
CI: confidence intervals; IVs: instrumental variables; IVW, inverse-variance weighted; MR mendelian randomization;
MR-PRESSO: Pleiotropy Residual Sum and Outlier; OR: odds ratio; SE, standard error; SNP, single-nucleotide polymorphism;

## Sheet: Table S5
Supplementary Table S5. Causal effects of dietary factors on Asthma via uvMR
Phenotypes	IVs	OR(95%CI)	Beta(SE)	P	Cochran's Q statistic
Coffee intake
IVW	38	0.97 (0.676-1.327)	0.172	0.754	0.013
Weighted median	38	0.977 (0.639-1.506)	0.221	0.917
MR-Egger	38	1.021 (0.515-2.036)	0.351	0.953
MR-PRESSO	38		-0.059	0.757
global test				0.023
egger_intercept				0.806
Tea intake
IVW	40	0.827 (0.625-1.094)	0.142	0.183	0.006
Weighted median	40	0.837 (0.597-1.173)	0.172	0.303
MR-Egger	40	0.960 (0.516-1.785)	0.316	0.898
MR-PRESSO	40		-0.189	0.141
global test				0.01
egger_intercept				0.598
Fresh fruit intake
IVW	53	0.496 (0.326-0.753)	0.213	0.213	0.155
Weighted median	53	0.463 (0.255-0.841)	0.304	0.015
MR-Egger	53	0.937 (0.2223-3.393)	0.731	0.93
MR-PRESSO	53		-0.7	0.001
global test				0.013
egger_intercept				0.367
Cheese intake
IVW	62	0.890 (0.689-1.149)	0.13	0.373	0.001
Weighted median	62	1.043 (0.765-1.142)	0.158	0.786
MR-Egger	62	0.475 (0.161-1.399)	0.551	0.182
MR-PRESSO	62		-0.015	0.377
global test				0.013
egger_intercept				0.254
Dried fruit intake
IVW	41	0.539 (0.357-0.815)	0.21	0.003	0.008
Weighted median	41	0.489 (0.297-0.804)	0.253	0.004
MR-Egger	41	0.193 (0.030-1.223)	0.941	0.089
MR-PRESSO	41		-0.616	0.005
global test				0.008
egger_intercept				0.27
Beer intake
IVW	19	1.184 (0.526-2.671)	0.414	0.682	5.312e^-5
Weighted median	19	0.724 (0.349-1.499)	0.371	0.385
MR-Egger	19	0.030 (0.001-0.838)	1.696	0.054
MR-PRESSO	19		0.169	0.687
global test				0.001
egger_intercept				0.0403
Bread intake
IVW	27	0.979 (0.625-1.469)	0.207	0.919	0.09
Weighted median	27	0.904 (0.543-1.503)	0.259	0.697
MR-Egger	27	0.967 (0.136-6.857)	0.999	0.973
MR-PRESSO	27		-0.021	0.92
global test				0.07
egger_intercept				0.99
Cereal intake
IVW	39	0.620 (0.410-0.938)	0.211	0.023	0.001
Weighted median	39	0.613 (0.373-1.008)	0.253	0.053
MR-Egger	39	0.336 (0.056-2.017)	0.914	0.24
MR-PRESSO	39		-0.477	0.029
global test				0.003
egger_intercept				0.495
Oily fish intake
IVW	61	0.732 (0.499-1.075)	0.195	0.117	0.001
Weighted median	61	0.679 (0.457-1.01)	0.202	0.056
MR-Egger	61	0.550 (0.107-2.832)	0.835	0.478
MR-PRESSO	61		-0.311	0.117
global test				0.343
egger_intercept				0.726
Beef intake
IVW	14	0.806 (0.306-2.214)	0.493	0.663	0.001
Weighted median	14	0.462 (0.195-1.093)	0.439	0.078
MR-Egger	14	0.055 (0.001-19.864)	2.999	0.354
MR-PRESSO	14		-0.214	0.671
global test				0.79
egger_intercept				0.383
Raw vegetable intake
IVW	18	0.801 (0.287-2.283)	0.528	0.69	0.001
Weighted median	18	2.263 (0.771-6.642)	0.549	0.136
MR-Egger	18	16.837 (0.155-1824.857)	2.39	0.2254
MR-PRESSO	18		-0.21	0.695
global test				0.026
egger_intercept				0.211
Saturated fatty acids
IVW	50	1.007 (0.915-1.109)	0.049	0.876	0.007
Weighted median	50	1.015 (0.902-1.141)	0.06	0.801
MR-Egger	50	1.057 (0.881-1.258)	0.089	0.533
MR-PRESSO	50		0.007	0.876
global test				0.006
egger_intercept				0.518
Polyunsaturated fatty acids
IVW	53	0.995 (0.928-1.071)	0.037	0.897	0.079
Weighted median	53	1.006 (0.903-1.222)	0.055	0.899
MR-Egger	53	1.062 (0.915-1.232)	0.07	0.43
MR-PRESSO	53		-0.004	0.897
global test				0.076
egger_intercept				0.325
Lamb intake
IVW	31	1.005 (0.531-2.094)	0.349	0.878	0.001
Weighted median	31	0.899 (0.435-1.858)	0.37	0.776
MR-Egger	31	2.525 (0.131-48.606)	1.508	0.543
MR-PRESSO	31		-0.197	0.001
global test				0.206
egger_intercept				0.556
Pork intake
IVW	13	1.286 (0.428-3.862)	0.56	0.652	0.001
Weighted median	13	0.765 (0.269-2.177)	0.532	0.616
MR-Egger	13	0.297 (0.001-361.855)	3.624	0.744
MR-PRESSO	13		0.252	0.66
global test				0.84
egger_intercept				0.69
Processed meat intake
IVW	23	1.314 (0.797-2.167)	0.255	0.284	0.011
Weighted median	23	1.283 (0.723--2.277)	0.292	0.393
MR-Egger	23	1.020 (0.078-13.253)	1.308	0.987
MR-PRESSO	23		0.273	0.295
global test				0.03
egger_intercept				0.845
Red wine intake
IVW	18	0.932 (0.482-1.800)	0.335	0.834	0.001
Weighted median	18	1.131 (0.680-2.537)	0.335	0.415
MR-Egger	18	0.085 (0.004-1.807)	1.556	0.133
MR-PRESSO	18		-0.071	0.836
global test				0.003
egger_intercept				0.136
Non-oily fish intake
IVW	11	0.956 (0.302-3.028)	0.587	0.941	0.001
Weighted median	11	0.681 (0.245-1.892)	0.521	0.461
MR-Egger	11	0.018 (0.001-3.2668)	0.633	0.165
MR-PRESSO	11		-0.044	0.941
global test				0.001
egger_intercept				0.161
Alcohol intake frequency
IVW	95	1.165 (0.966-1.360)	0.08	0.055	6.552e^-07
Weighted median	95	1.239 (1.101-1.520)	0.104	0.039
MR-Egger	95	1.183 (0.722-1.938)	0.251	0.504
MR-PRESSO	95		0.153	0.058
global test				0.001
egger_intercept				0.949
Cooked vegetable intake
IVW	17	1.230 (0.558-2.710)	0.402	0.607	0.022
Weighted median	17	0.986 (0.403-2.414)	0.456	0.976
MR-Egger	17	4.736 （0.001-35769.624）	4.558	0.737
MR-PRESSO	17		0.207	0.614
global test				0.013
egger_intercept				0.77
Beta is the estimated effect size. P <0.05 were considered statistically significant.
CI: confidence intervals; IVs: instrumental variables; IVW, inverse-variance weighted; MR mendelian randomization;
MR-PRESSO: Pleiotropy Residual Sum and Outlier; OR: odds ratio; SE, standard error; SNP, single-nucleotide polymorphism;

## Sheet: Table S6
Supplementary Table S6. Causal effects of dietary factors on obstructive sleep (OSA) via uvMR
Phenotypes	IVs	OR(95%CI)	Beta(SE)	P	Cochran's Q statistic
Coffee intake
IVW	38	1.593 (0.997-2.545)	0.239	0.051	0.001
Weighted median	38	1.339 (0.858-2.091)	0.227	0.197
MR-Egger	38	1.758 (0.676-4.572)	0.487	0.254
MR-PRESSO	38		0.465	0.059
global test				0.001
egger_intercept				0.816
Tea intake
IVW	40	0.769 (0.515-1.148)	0.204	0.2	0.001
Weighted median	40	1.009 (0.668-1.525)	0.21	0.964
MR-Egger	40	1.604 (0.685-3.579)	0.434	0.282
MR-PRESSO	40		-0.261	0.207
global test				0.001
egger_intercept				0.064
Fresh fruit intake
IVW	53	1.136 (0.610-2.113)	0.316	0.686	0.001
Weighted median	53	1.183 (0.606-2.309)	0.341	0.621
MR-Egger	53	1.735 (0.204-14.718)	1.091	0.615
MR-PRESSO	53		0.127	0.688
global test				0.001
egger_intercept				0.686
Cheese intake
IVW	61	0.676 (0.508-0.901)	0.145	0.007	0.001
Weighted median	61	0.811 (0.570-1.154)	0.179	0.246
MR-Egger	61	1.265 (0.379-4.218)	0.614	0.701
MR-PRESSO	61		-0.391	0.09
global test				0.001
egger_intercept				0.298
Dried fruit intake
IVW	41	0.641 (0.411-1.002)	0.227	0.05	0.005
Weighted median	41	0.634 (0.370-1.086)	0.274	0.097
MR-Egger	41	0.092 (0.013-0.636)	0.984	0.02
MR-PRESSO	41		-0.443	0.058
global test				0.003
egger_intercept				0.051
Beer intake
IVW	19	0.725 (0.208-2.522)	0.635	0.613	0.001
Weighted median	19	0.914 (0.407-2.055)	0.413	0.829
MR-Egger	19	0.270 (0.001-84.29)	2.93	0.661
MR-PRESSO	19		-0.321	0.619
global test				0.001
egger_intercept				0.733
Bread intake
IVW	27	0.565 (0.338-0.943)	0.261	0.029	0.034
Weighted median	27	0.618 (0.358-1.066)	0.277	0.084
MR-Egger	27	0.681 (0.057-8.051)	1.259	0.763
MR-PRESSO	27		-0.57	0.038
global test				0.013
egger_intercept				0.881
Cereal intake
IVW	39	0.637 (0.401-1.011)	0.235	0.055	0.001
Weighted median	39	0.627 (0.385-1.022)	0.248	0.061
MR-Egger	39	0.618 (0.082-4.636)	1.027	0.624
MR-PRESSO	39		-0.451	0.063
global test				0.033
egger_intercept				0.976
Oily fish intake
IVW	61	1.171 (0.778-1.761)	0.208	0.448	0.001
Weighted median	61	0.884 (0.581-1.348)	0.214	0.569
MR-Egger	61	0.330 (0.061-1.809)	0.867	0.207
MR-PRESSO	61		0.157	0.451
global test				0.003
egger_intercept				0.138
Beef intake
IVW	14	0.479 (1.168e^-01~1.963)	0.719	0.306	0.001
Weighted median	14	4.912e^-01~3.025	0.463	0.669
MR-Egger	14	8.219e^-05-4047.288	4.518	0.905
MR-PRESSO	14		-0.735	-0.325
global test				0.033
egger_intercept				0.967
Raw vegetable intake
IVW	19	0.619 (0.267-1.143)	0.427	0.262	0.08
Weighted median	19	0.507 （0.180-1.428）	0.527	0.199
MR-Egger	19	3.023 （0.053-171.588）	2.061	0.598
MR-PRESSO	19		-0.479	0.277
global test				0.086
egger_intercept				0.442
Saturated fatty acids
IVW	50	1.008 (0.927-1.095)	0.042	0.845	0.617
Weighted median	50	0.963 (0.851-1.091)	0.063	0.562
MR-Egger	50	0.946 (0.814-1.099)	0.076	0.474
MR-PRESSO	50		0.008	0.84
global test				0.643
egger_intercept				0.325
Polyunsaturated fatty acids
IVW	57	0.973 (0.902-1.049)	0.038	0.482	0.193
Weighted median	57	0.951 (0.861-1.051)	0.051	0.328
MR-Egger	57	0.977 (0.838-1.138)	0.078	0.771
MR-PRESSO	57		-0.027	0.485
global test				0.2
egger_intercept				0.949
Lamb intake
IVW	31	0.799 (0.377-1.694)	0.383	0.559	0.001
Weighted median	31	1.161 (0.532-2.533)	0.398	0.707
MR-Egger	31	1.743 (0.070-42.981)	1.635	0.736
MR-PRESSO	31		-0.22	0.563
global test				0.003
egger_intercept				0.627
Pork intake
IVW	13	1.534 (0.425-5.532)	0.654	0.512	0.003
Weighted median	13	1.775 (0.553-5.701)	0.595	0.334
MR-Egger	13	26.409 (0.0007-94306.520)	4.173	0.449
MR-PRESSO	13		0.428	0.524
global test				0.003
egger_intercept				0.504
Processed meat intake
IVW	23	1.241 (0.795-1.937)	0.227	0.341	0.193
Weighted median	23	0.995 (0.567-1.747)	0.286	0.988
MR-Egger	23	0.423 (0.045-3.979)	1.143	0.46
MR-PRESSO	23		0.216	0.352
global test				0.206
egger_intercept				0.347
Red wine intake
IVW	18	1.103 (0.397-3.060)	0.52	0.85	0.001
Weighted median	18	0.498 (0.251-0.986)	0.348	0.045
MR-Egger	18	13.444 (0.102-1760.172)	2.487	0.311
MR-PRESSO	18		0.098	0.852
global test				0.003
egger_intercept				0.319
Non-oily fish intake
IVW	11	1.508 (0.233-9.758)	0.952	0.665	0.001
Weighted median	11	0.543 (0.202-1.457)	0.503	0.225
MR-Egger	11	1.744 (0.001-20879.414)	4.79	0.91
MR-PRESSO	11		0.411	0.675
global test				0.001
egger_intercept				0.975
Alcohol intake frequency
IVW	95	1.168 (0.962-1.418)	0.098	0.115	0.001
Weighted median	95	0.982 (0.799-1.207)	0.105	0.865
MR-Egger	95	0.607 (0.337-1.095)	0.3	0.1
MR-PRESSO	95		0.155	0.118
global test				0.003
egger_intercept				0.023
Cooked vegetable intake
IVW	17	3.072 (7.225e^-01~1.306e+01)	0.738	0.128	0.001
Weighted median	17	5.129e^-01~3.872	0.515	0.505
MR-Egger	17	1.210e^-07~2.242e^+07	8.38	0.953
MR-PRESSO	17		1.122	0.148
global test				0.001
egger_intercept				0.941
Beta is the estimated effect size. P <0.05 were considered statistically significant.
CI: confidence intervals; IVs: instrumental variables; IVW, inverse-variance weighted; MR mendelian randomization;
MR-PRESSO: Pleiotropy Residual Sum and Outlier; OR: odds ratio; SE, standard error; SNP, single-nucleotide polymorphism;

## Sheet: Table S7
Supplementary Table S7: Summarized data for the genetic variants associated with exposures via mvMR
Exposure	IVs	Chromosome	Base pair	Beta	SE	P	Effect allele	Other allele	Eaf	F
COPD
Dried food intake	rs78876700	1	4670487	0.0180965	0.00327852	3.40001e-08	A	G	0.137431	30.4673
	rs531358	1	93676011	0.0131666	0.00233731	1.79999e-08	T	C	0.649768	31.7333
	rs2802530	1	98546134	0.0186266	0.00339704	4.20001e-08	A	G	0.876502	30.0653
	rs6685323	1	154295592	-0.0131886	0.00241592	4.79999e-08	T	C	0.309293	29.8011
	rs2339928	2	24049453	0.0148578	0.00244494	1.2e-09	A	G	0.704069	36.9294
	rs12475594	2	58433375	0.0160073	0.00292518	4.39997e-08	G	A	0.178459	29.9455
	rs504675	2	45154689	0.0274418	0.00234182	1e-31	T	C	0.352634	137.315
	rs72970243	2	136484232	0.0222011	0.00340166	6.70039e-11	A	G	0.12044	42.5958
	rs1514755	2	166299635	0.0163749	0.00261651	3.89996e-10	G	A	0.239596	39.1663
	rs79184944	3	161549397	0.0196018	0.00328458	2.39999e-09	A	T	0.134346	35.6149
	rs4296548	3	36915814	0.0130245	0.00228781	1.2e-08	G	T	0.609594	32.4102
	rs62245792	3	68410652	-0.0179341	0.00316317	1.40001e-08	A	T	0.150049	32.1451
	rs77742462	3	107637010	-0.0474668	0.00827804	9.80009e-09	G	A	0.020525	32.8795
	rs2352974	3	49890613	-0.0144972	0.0022428	1e-10	T	C	0.48979	41.7818
	rs6774906	3	194803510	0.0316294	0.00567262	2.5e-08	C	A	0.040653	31.0896
	rs4681981	3	56704919	-0.0124361	0.00224121	2.90001e-08	A	C	0.469086	30.7895
	rs4860341	4	61251106	0.0243652	0.00435152	2.19999e-08	C	T	0.928742	31.3515
	rs73096946	4	17788715	-0.0205914	0.00306664	1.9002e-11	C	T	0.157396	45.0865
	rs13107325	4	103188709	-0.0291639	0.00425285	7.00003e-12	T	C	0.074693	47.0252
	rs10938397	4	45182527	-0.0127071	0.00225751	1.79999e-08	G	A	0.434462	31.6835
	rs4692708	4	170228542	0.0147298	0.00258904	1.29999e-08	C	A	0.252659	32.368
	rs26579	5	87985295	-0.0128007	0.00229427	2.39999e-08	C	G	0.586217	31.1299
	rs6873324	5	153597288	-0.0124766	0.00227073	3.89996e-08	C	A	0.425802	30.1899
	rs9504123	6	4478474	0.0141706	0.00250387	1.5e-08	C	A	0.274743	32.0297
	rs975303	6	19028788	0.0212756	0.00290699	2.49977e-13	G	A	0.181313	53.5644
	rs1931805	6	62630863	0.0126363	0.00223591	1.6e-08	C	T	0.500062	31.9397
	rs113367286	7	140144414	0.0151797	0.00249985	1.29999e-09	T	C	0.278467	36.8722
	rs34198643	7	2203808	-0.0167006	0.00267855	4.49997e-10	T	C	0.224165	38.8745
	rs12672200	7	115461436	-0.0137634	0.00239456	8.99995e-09	A	G	0.325794	33.037
	rs9649582	7	132526871	-0.0146166	0.00241153	1.40001e-09	T	A	0.317256	36.7373
	rs7012814	8	9173358	-0.0185161	0.00225388	2.09991e-16	A	G	0.473966	67.4897
	rs7386207	8	144246027	-0.0124974	0.00226925	3.59998e-08	T	C	0.563517	30.3302
	rs13257887	8	10187716	0.0161808	0.00256186	2.69998e-10	C	T	0.358942	39.8923
	rs3911016	9	88029000	0.0213573	0.0034399	5.30005e-10	G	T	0.120938	38.5479
	rs4503172	9	124640841	0.0129596	0.002293	1.6e-08	T	C	0.608301	31.943
	rs1806771	10	63682387	-0.0221467	0.004035	4.09996e-08	G	T	0.087876	30.1253
	rs73335955	10	106766879	0.0277726	0.00497824	2.39999e-08	C	T	0.05334	31.123
	rs10896050	11	65577516	-0.0184695	0.00283438	7.19946e-11	T	G	0.193171	42.4614
	rs67238148	11	7946480	0.0165432	0.00271432	1.09999e-09	T	G	0.217471	37.1464
	rs7936836	11	43633645	0.0159029	0.00227272	2.60016e-12	A	C	0.417538	48.9622
	rs73024305	11	124942269	0.0325373	0.00492718	4.00037e-11	C	G	0.054789	43.608
	rs12786959	11	89943676	-0.0160712	0.00281988	1.2e-08	T	A	0.196267	32.4814
	rs524468	12	371786	-0.0142421	0.00255161	2.39999e-08	G	A	0.260633	31.1544
	rs1024853	12	107291383	-0.0128634	0.00226242	1.29999e-08	G	C	0.437902	32.327
	rs7298331	12	22322789	-0.013175	0.00230588	1.09999e-08	C	A	0.604531	32.6458
	rs12296440	12	49927148	0.0187942	0.00297985	2.80001e-10	A	G	0.169681	39.7795
	rs61953351	12	121456616	0.0145932	0.00257996	1.5e-08	T	G	0.250366	31.9945
	rs1073242	13	58715219	0.015728	0.00229156	6.70039e-12	A	G	0.553825	47.1069
	rs11620149	13	89816082	-0.0176745	0.0032085	3.59998e-08	C	T	0.143308	30.3452
	rs17115145	14	30122409	-0.0128806	0.00228956	1.79999e-08	T	C	0.401282	31.6496
	rs35270670	15	83481880	0.0163794	0.00270974	1.5e-09	G	A	0.217962	36.5377
	rs4776970	15	68080886	0.0154088	0.00232683	3.50026e-11	T	A	0.357982	43.8539
	rs12447542	16	7744180	0.0197476	0.00340698	6.80002e-09	A	G	0.12558	33.5961
	rs61734410	16	1252369	0.016654	0.00262279	2.19999e-10	T	C	0.255213	40.319
	rs62034322	16	28535834	-0.0139355	0.00229986	1.40001e-09	A	G	0.379848	36.7149
	rs71386942	16	71992817	0.0144554	0.00252205	9.90011e-09	A	C	0.268947	32.8513
	rs11649653	16	30918487	0.0138485	0.00229169	1.5e-09	G	C	0.38208	36.5169
	rs919109	17	46675977	0.0199382	0.00324329	7.90005e-10	C	G	0.138752	37.792
	rs2854175	17	61998469	0.0169937	0.00256857	3.69999e-11	A	C	0.257474	43.7717
	rs12951057	17	44794558	-0.0211557	0.00304376	3.59998e-12	G	C	0.165627	48.3097
	rs2960578	18	21143739	0.0170282	0.00223594	2.60016e-14	G	T	0.496281	57.9986
	rs1434511	18	44829435	0.0129646	0.00225868	9.49992e-09	T	C	0.455286	32.9465
	rs1291145	20	35528475	-0.0202495	0.00241026	4.40048e-17	C	T	0.685848	70.5831
	rs6126641	20	51296552	0.013226	0.00239492	3.29997e-08	A	G	0.336196	30.4983
	rs62236533	22	41992169	0.0247617	0.00364674	1.10002e-11	A	G	0.108791	46.1053
Smoking	rs3001723	1	44037685	0.0335118	0.0038983	8.12082e-18	A	G	0.321	73.9001
	rs7555507	1	73766037	-0.0241444	0.00355604	1.13999e-11	T	C	0.496	46.0999
	rs6669839	1	50625979	0.0260041	0.0043955	3.36001e-09	T	C	0.204	34.9999
	rs12042107	1	91196176	-0.0222834	0.0035682	4.21998e-10	C	T	0.527	39
	rs2186122	1	66470206	0.0260573	0.00358602	3.60994e-13	T	A	0.561	52.7999
	rs301805	1	8481016	0.0214679	0.00361329	2.80001e-09	G	T	0.559	35.2999
	rs12025237	1	154205120	-0.0329992	0.00533915	6.52004e-10	C	A	0.124	38.1999
	rs2050586	1	87905828	-0.0205467	0.00370828	2.99999e-08	C	G	0.355	30.7001
	rs2046850	1	210304319	-0.0248139	0.00447842	3.02998e-08	T	C	0.187	30.7001
	rs6728726	2	623976	0.0354486	0.00473279	6.72977e-14	C	T	0.829	56.1001
	rs78411160	2	58171220	0.0205357	0.00365894	2.03002e-08	C	A	0.631	31.4998
	rs6433897	2	182034448	0.0224483	0.00405809	3.16002e-08	C	T	0.754	30.6002
	rs266047	2	104088751	-0.0305098	0.00373855	3.3597e-16	A	G	0.529	66.5997
	rs4674993	2	226332033	-0.0252122	0.00443619	1.31999e-08	G	A	0.207	32.2999
	rs578584	2	45143175	0.0286801	0.00359627	1.50003e-15	T	A	0.605	63.5999
	rs35702515	2	137542847	0.0252442	0.00423093	2.43002e-09	T	G	0.162	35.6001
	rs13030994	2	146143090	0.0360925	0.0035563	3.56041e-24	A	G	0.485	103
	rs12474587	2	162802993	0.0276329	0.00358234	1.24997e-14	T	G	0.404	59.5003
	rs2107300	2	200937901	-0.027201	0.00492533	3.27002e-08	G	C	0.845	30.4999
	rs7585579	2	60024857	0.0223996	0.0037281	1.88001e-09	G	C	0.505	36.0999
	rs1445649	2	155682556	0.0239932	0.00356484	1.67996e-11	C	T	0.525	45.2998
	rs6788098	3	85624131	-0.0313461	0.00368905	1.90985e-17	T	A	0.623	72.2001
	rs12632110	3	50224225	-0.0233768	0.00375292	4.78002e-10	G	A	0.647	38.8
	rs11712680	3	75009019	-0.0270476	0.00457843	3.51002e-09	C	A	0.174	34.8999
	rs1154693	3	117804154	0.0326217	0.00491232	3.12033e-11	G	A	0.856	44.1001
	rs66680800	3	85985324	-0.0202716	0.00365268	2.83002e-08	T	G	0.397	30.8001
	rs1869243	3	5724536	0.0197411	0.00356289	2.97002e-08	C	T	0.481	30.7
	rs9835772	3	85766025	0.0240472	0.00414237	6.32004e-09	T	A	0.235	33.7001
	rs962625	4	28473524	0.0237181	0.00403803	4.36999e-09	G	A	0.24	34.5001
	rs993700	4	67825894	-0.025928	0.00429163	1.52999e-09	C	T	0.766	36.5001
	rs13145728	4	140927812	-0.0232512	0.00366263	2.13998e-10	C	G	0.358	40.3
	rs10001365	4	147797214	-0.0249918	0.00364155	6.64967e-12	A	G	0.405	47.1002
	rs1160685	4	94052854	0.0207724	0.00358893	7.19996e-09	G	C	0.478	33.4999
	rs6893752	5	60374912	-0.0240995	0.00407356	3.24997e-09	G	A	0.766	35
	rs12186738	5	103816655	-0.0332644	0.00502051	3.41979e-11	T	G	0.154	43.8999
	rs1385108	5	154839646	0.0246617	0.00415673	2.99999e-09	T	C	0.239	35.2
	rs4044321	5	166989513	-0.0278417	0.00371058	6.07995e-14	G	A	0.642	56.2999
	rs4352629	5	87756821	-0.0275284	0.00356881	1.22011e-14	T	C	0.492	59.4997
	rs72789632	5	106834363	-0.0328856	0.00528628	5.01996e-10	T	C	0.12	38.7
	rs9401770	6	98748008	0.0277307	0.003986	3.46976e-12	A	G	0.273	48.4002
	rs222449	6	52916062	-0.0253208	0.00442796	1.07999e-08	T	A	0.793	32.7
	rs3800227	6	108994161	0.0228121	0.00405809	1.93001e-08	G	A	0.701	31.6
	rs10498846	6	67405337	0.0206103	0.00355561	6.62003e-09	T	C	0.473	33.6001
	rs240963	6	111644332	-0.0410444	0.00483712	2.16023e-17	C	T	0.836	72.0003
	rs12333760	7	99185406	-0.0290467	0.00480127	1.43999e-09	C	T	0.204	36.6
	rs10233018	7	117523709	0.027069	0.00355741	2.74979e-14	G	A	0.503	57.8997
	rs10279261	7	133589846	-0.0214194	0.00366263	5e-09	A	G	0.619	34.2002
	rs10260968	7	1889773	-0.0203218	0.00360938	1.75001e-08	A	G	0.597	31.7
	rs12112638	7	69735251	-0.024526	0.00404299	1.33999e-09	G	A	0.275	36.8
	rs4236259	7	1708080	-0.0247689	0.00355661	3.34965e-12	G	T	0.499	48.4999
	rs2140114	7	3407568	-0.0232591	0.00373402	4.70002e-10	T	C	0.518	38.8001
	rs3801289	7	96638267	-0.0220618	0.00373982	3.73999e-09	C	A	0.351	34.8001
	rs1565735	8	27426077	-0.037618	0.0044613	3.41979e-17	A	T	0.212	71.0998
	rs1899896	8	93201036	0.0264481	0.00388691	1.03992e-11	T	C	0.286	46.2999
	rs13261666	8	59814666	-0.0268946	0.00355604	3.90032e-14	T	G	0.522	57.2001
	rs12545053	8	65073605	0.0202808	0.00363668	2.43002e-08	G	A	0.397	31.1
	rs2631024	8	91995577	-0.0229645	0.00402823	1.17999e-08	G	A	0.737	32.5002
	rs4543592	9	3014254	0.0219314	0.00356244	7.46002e-10	C	T	0.468	37.8999
	rs2378662	9	86707289	0.0209482	0.00356645	4.15997e-09	A	G	0.556	34.5002
	rs10114490	9	11070165	-0.0255148	0.00453171	1.81001e-08	A	G	0.198	31.7001
	rs10905461	10	8803551	-0.0239554	0.00414505	7.35005e-09	C	T	0.718	33.4001
	rs7921378	10	63674885	-0.0254601	0.00355815	8.26038e-13	C	G	0.463	51.2002
	rs12356821	10	104563808	0.03937	0.0050491	6.27047e-15	C	G	0.14	60.7999
	rs10159545	10	21766969	0.0262501	0.00372727	1.83992e-12	G	C	0.375	49.5998
	rs9423279	10	125680419	-0.0205132	0.00370828	3.21004e-08	G	C	0.641	30.6
	rs7938812	11	112911004	0.0437914	0.00363668	2.71019e-33	G	T	0.424	145
	rs6265	11	27679916	-0.0317863	0.00457843	3.76964e-12	T	C	0.203	48.2
	rs7929518	11	85980958	0.0242377	0.00428466	1.55998e-08	G	A	0.765	32
	rs4523689	11	7950797	-0.0206091	0.00364321	1.54999e-08	G	A	0.408	32
	rs11057005	12	16748721	-0.0209298	0.00357892	4.84998e-09	G	A	0.43	34.2
	rs4759228	12	56508409	-0.0216913	0.00393413	3.57998e-08	C	G	0.27	30.4
	rs7969559	12	69655167	-0.0243756	0.00395946	7.31004e-10	G	A	0.688	37.9
	rs1971318	12	121389500	0.0285074	0.00492533	7.05992e-09	T	C	0.141	33.5
	rs7322872	13	100548329	-0.0255713	0.00433474	3.57998e-09	T	C	0.782	34.8
	rs3904512	13	38357471	-0.0211589	0.0035765	3.22998e-09	A	G	0.429	35.0001
	rs9540729	13	66947124	-0.0195522	0.00355789	3.81997e-08	T	A	0.501	30.2
	rs76214862	14	29500130	-0.0249903	0.00454745	3.98997e-08	C	A	0.202	30.2
	rs12441907	15	83922387	-0.0292051	0.00452262	1.06001e-10	A	C	0.186	41.7001
	rs1435741	15	47935843	0.0294151	0.00359095	2.63998e-16	A	G	0.425	67.0999
	rs4785836	16	65604652	-0.0204704	0.00365894	2.26001e-08	C	T	0.398	31.2998
	rs7197072	16	717085	-0.0247672	0.0041686	2.77e-09	T	C	0.238	35.2999
	rs1050847	16	87443734	-0.0216231	0.00358893	1.67001e-09	T	C	0.505	36.2999
	rs4781977	16	17572674	-0.0238668	0.00436473	4.54004e-08	C	T	0.205	29.9002
	rs11078713	17	7795972	-0.0201721	0.00360561	2.22998e-08	G	A	0.454	31.3
	rs7224742	17	30657058	-0.0207099	0.00365532	1.43001e-08	T	C	0.595	32.1
	rs11658881	17	2072949	0.0201357	0.00361066	2.43002e-08	G	A	0.418	31.1
	rs6508144	18	50026142	-0.0206935	0.00358602	7.97003e-09	G	C	0.563	33.2999
	rs11872397	18	72535282	-0.0247725	0.00409477	1.43001e-09	A	G	0.252	36.6
	rs72896886	18	42632652	-0.0268885	0.00483712	2.74998e-08	C	G	0.144	30.9001
	rs76608582	19	4474725	-0.0495575	0.00825958	1.93999e-09	A	C	0.0389	36
	rs1555445	20	31175258	0.0225548	0.0038234	3.64998e-09	T	A	0.337	34.7999
	rs117143374	21	40555561	0.0292897	0.00526909	2.76001e-08	C	T	0.12	30.9
	rs134529	22	28781758	-0.019984	0.00366078	4.84998e-08	C	T	0.349	29.8001
Eucation	rs2842183	1	44020394	-0.0194313	0.00292792	3.2181e-11	C	T	0.217088	44.0439
	rs6679399	1	211093346	0.0466983	0.0079203	3.72889e-09	C	A	0.0262382	34.7631
	rs6676960	1	20882712	0.0222386	0.00380807	5.23155e-09	T	C	0.116863	34.104
	rs6736898	2	164389567	-0.0145405	0.0025361	9.85576e-09	G	A	0.352544	32.872
	rs10200379	2	144183008	0.0141806	0.002428	5.21291e-09	A	C	0.522911	34.1108
	rs114408770	3	43873454	-0.0524484	0.00800083	5.56288e-11	A	G	0.0246175	42.9729
	rs7613360	3	49916710	-0.0168141	0.00247334	1.06218e-11	T	C	0.397952	46.2146
	rs17835823	5	51154602	0.0135369	0.00244892	3.24855e-08	G	A	0.446855	30.5555
	rs2754275	6	88437237	-0.0198963	0.00364361	4.75007e-08	A	G	0.126136	29.8182
	rs1338553	6	98346704	-0.0158496	0.00242928	6.84227e-11	A	T	0.49118	42.5678
	rs4731951	7	133102282	0.0170787	0.00303325	1.799e-08	T	G	0.802015	31.7025
	rs13238996	7	74069645	-0.0155445	0.00281437	3.3315e-08	G	A	0.243604	30.5064
	rs7043521	9	124602779	0.0145492	0.00244807	2.79982e-09	T	A	0.569668	35.3208
	rs10761785	10	65318766	0.0146792	0.00242852	1.50107e-09	T	G	0.512499	36.536
	rs9651317	10	63579189	-0.0152964	0.00243819	3.53224e-10	A	C	0.431686	39.3589
	rs7110786	11	95656648	0.0161534	0.00244862	4.2063e-11	T	C	0.420421	43.5196
	rs4930719	12	123908948	0.0192386	0.00314469	9.50211e-10	A	G	0.185196	37.4275
	rs9536961	13	55678332	0.0176934	0.00257964	6.95985e-12	G	A	0.346157	47.044
	rs57513571	17	2309130	-0.0178604	0.00302614	3.59542e-09	T	C	0.201282	34.8341
	rs6508344	18	22646735	-0.0137395	0.00244358	1.88252e-08	A	G	0.568838	31.6147
	rs11665242	18	50907127	-0.015682	0.00245432	1.66686e-10	G	A	0.426182	40.8263
	rs2295028	20	47582958	0.0142783	0.00245801	6.29767e-09	T	A	0.590042	33.7432
IPF
Pork intake	rs11211124	1	45962409	-0.00995273	0.00175408	1.40001e-08	C	T	0.230603	32.1948
	rs9973426	2	155751852	0.0110847	0.00193678	1e-08	G	A	0.176598	32.7557
	rs7641973	3	81910489	0.00844615	0.00154097	4.20001e-08	A	G	0.353362	30.042
	rs254152	5	115641827	-0.0104266	0.00174217	2.19999e-09	G	C	0.23498	35.8183
	rs9379832	6	26186200	-0.0114715	0.00170628	1.80011e-11	G	A	0.255452	45.2001
	rs10972033	9	34269732	0.00897557	0.00147851	1.29999e-09	T	G	0.45643	36.8532
	rs1355171	9	15681694	-0.0109832	0.001477	1e-13	A	C	0.488844	55.2964
	rs34161520	10	125127645	0.0115919	0.0020206	9.59997e-09	G	C	0.160381	32.9116
	rs2387807	12	38446861	-0.0150846	0.00274837	4.09996e-08	T	C	0.077893	30.1243
	rs4146837	15	93446869	0.00879226	0.0014944	4e-09	T	C	0.455561	34.6152
	rs3964074	16	74166991	-0.00895091	0.00148347	1.6e-09	C	T	0.546932	36.4063
	rs36124222	18	74196202	0.00840935	0.00150083	2.1e-08	C	T	0.433239	31.3951
	rs12721051	19	45422160	-0.0123637	0.00188666	5.60015e-11	G	C	0.188393	42.9447
	rs838133	19	49259529	0.0108944	0.00152491	8.99912e-13	G	A	0.549354	51.0409
Smoking	rs3001723	1	44037685	0.0335118	0.0038983	8.12082e-18	A	G	0.321	73.9001
	rs7555507	1	73766037	-0.0241444	0.00355604	1.13999e-11	T	C	0.496	46.0999
	rs6669839	1	50625979	0.0260041	0.0043955	3.36001e-09	T	C	0.204	34.9999
	rs12042107	1	91196176	-0.0222834	0.0035682	4.21998e-10	C	T	0.527	39
	rs2186122	1	66470206	0.0260573	0.00358602	3.60994e-13	T	A	0.561	52.7999
	rs301805	1	8481016	0.0214679	0.00361329	2.80001e-09	G	T	0.559	35.2999
	rs12025237	1	154205120	-0.0329992	0.00533915	6.52004e-10	C	A	0.124	38.1999
	rs2050586	1	87905828	-0.0205467	0.00370828	2.99999e-08	C	G	0.355	30.7001
	rs2046850	1	210304319	-0.0248139	0.00447842	3.02998e-08	T	C	0.187	30.7001
	rs6728726	2	623976	0.0354486	0.00473279	6.72977e-14	C	T	0.829	56.1001
	rs78411160	2	58171220	0.0205357	0.00365894	2.03002e-08	C	A	0.631	31.4998
	rs6433897	2	182034448	0.0224483	0.00405809	3.16002e-08	C	T	0.754	30.6002
	rs266047	2	104088751	-0.0305098	0.00373855	3.3597e-16	A	G	0.529	66.5997
	rs4674993	2	226332033	-0.0252122	0.00443619	1.31999e-08	G	A	0.207	32.2999
	rs578584	2	45143175	0.0286801	0.00359627	1.50003e-15	T	A	0.605	63.5999
	rs35702515	2	137542847	0.0252442	0.00423093	2.43002e-09	T	G	0.162	35.6001
	rs13030994	2	146143090	0.0360925	0.0035563	3.56041e-24	A	G	0.485	103
	rs12474587	2	162802993	0.0276329	0.00358234	1.24997e-14	T	G	0.404	59.5003
	rs2107300	2	200937901	-0.027201	0.00492533	3.27002e-08	G	C	0.845	30.4999
	rs7585579	2	60024857	0.0223996	0.0037281	1.88001e-09	G	C	0.505	36.0999
	rs1445649	2	155682556	0.0239932	0.00356484	1.67996e-11	C	T	0.525	45.2998
	rs6788098	3	85624131	-0.0313461	0.00368905	1.90985e-17	T	A	0.623	72.2001
	rs12632110	3	50224225	-0.0233768	0.00375292	4.78002e-10	G	A	0.647	38.8
	rs11712680	3	75009019	-0.0270476	0.00457843	3.51002e-09	C	A	0.174	34.8999
	rs1154693	3	117804154	0.0326217	0.00491232	3.12033e-11	G	A	0.856	44.1001
	rs66680800	3	85985324	-0.0202716	0.00365268	2.83002e-08	T	G	0.397	30.8001
	rs1869243	3	5724536	0.0197411	0.00356289	2.97002e-08	C	T	0.481	30.7
	rs9835772	3	85766025	0.0240472	0.00414237	6.32004e-09	T	A	0.235	33.7001
	rs962625	4	28473524	0.0237181	0.00403803	4.36999e-09	G	A	0.24	34.5001
	rs993700	4	67825894	-0.025928	0.00429163	1.52999e-09	C	T	0.766	36.5001
	rs13145728	4	140927812	-0.0232512	0.00366263	2.13998e-10	C	G	0.358	40.3
	rs10001365	4	147797214	-0.0249918	0.00364155	6.64967e-12	A	G	0.405	47.1002
	rs1160685	4	94052854	0.0207724	0.00358893	7.19996e-09	G	C	0.478	33.4999
	rs6893752	5	60374912	-0.0240995	0.00407356	3.24997e-09	G	A	0.766	35
	rs12186738	5	103816655	-0.0332644	0.00502051	3.41979e-11	T	G	0.154	43.8999
	rs1385108	5	154839646	0.0246617	0.00415673	2.99999e-09	T	C	0.239	35.2
	rs4044321	5	166989513	-0.0278417	0.00371058	6.07995e-14	G	A	0.642	56.2999
	rs4352629	5	87756821	-0.0275284	0.00356881	1.22011e-14	T	C	0.492	59.4997
	rs72789632	5	106834363	-0.0328856	0.00528628	5.01996e-10	T	C	0.12	38.7
	rs9401770	6	98748008	0.0277307	0.003986	3.46976e-12	A	G	0.273	48.4002
	rs222449	6	52916062	-0.0253208	0.00442796	1.07999e-08	T	A	0.793	32.7
	rs3800227	6	108994161	0.0228121	0.00405809	1.93001e-08	G	A	0.701	31.6
	rs10498846	6	67405337	0.0206103	0.00355561	6.62003e-09	T	C	0.473	33.6001
	rs240963	6	111644332	-0.0410444	0.00483712	2.16023e-17	C	T	0.836	72.0003
	rs12333760	7	99185406	-0.0290467	0.00480127	1.43999e-09	C	T	0.204	36.6
	rs10233018	7	117523709	0.027069	0.00355741	2.74979e-14	G	A	0.503	57.8997
	rs10279261	7	133589846	-0.0214194	0.00366263	5e-09	A	G	0.619	34.2002
	rs10260968	7	1889773	-0.0203218	0.00360938	1.75001e-08	A	G	0.597	31.7
	rs12112638	7	69735251	-0.024526	0.00404299	1.33999e-09	G	A	0.275	36.8
	rs4236259	7	1708080	-0.0247689	0.00355661	3.34965e-12	G	T	0.499	48.4999
	rs2140114	7	3407568	-0.0232591	0.00373402	4.70002e-10	T	C	0.518	38.8001
	rs3801289	7	96638267	-0.0220618	0.00373982	3.73999e-09	C	A	0.351	34.8001
	rs1565735	8	27426077	-0.037618	0.0044613	3.41979e-17	A	T	0.212	71.0998
	rs1899896	8	93201036	0.0264481	0.00388691	1.03992e-11	T	C	0.286	46.2999
	rs13261666	8	59814666	-0.0268946	0.00355604	3.90032e-14	T	G	0.522	57.2001
	rs12545053	8	65073605	0.0202808	0.00363668	2.43002e-08	G	A	0.397	31.1
	rs2631024	8	91995577	-0.0229645	0.00402823	1.17999e-08	G	A	0.737	32.5002
	rs4543592	9	3014254	0.0219314	0.00356244	7.46002e-10	C	T	0.468	37.8999
	rs2378662	9	86707289	0.0209482	0.00356645	4.15997e-09	A	G	0.556	34.5002
	rs10114490	9	11070165	-0.0255148	0.00453171	1.81001e-08	A	G	0.198	31.7001
	rs10905461	10	8803551	-0.0239554	0.00414505	7.35005e-09	C	T	0.718	33.4001
	rs7921378	10	63674885	-0.0254601	0.00355815	8.26038e-13	C	G	0.463	51.2002
	rs12356821	10	104563808	0.03937	0.0050491	6.27047e-15	C	G	0.14	60.7999
	rs10159545	10	21766969	0.0262501	0.00372727	1.83992e-12	G	C	0.375	49.5998
	rs9423279	10	125680419	-0.0205132	0.00370828	3.21004e-08	G	C	0.641	30.6
	rs7938812	11	112911004	0.0437914	0.00363668	2.71019e-33	G	T	0.424	145
	rs6265	11	27679916	-0.0317863	0.00457843	3.76964e-12	T	C	0.203	48.2
	rs7929518	11	85980958	0.0242377	0.00428466	1.55998e-08	G	A	0.765	32
	rs4523689	11	7950797	-0.0206091	0.00364321	1.54999e-08	G	A	0.408	32
	rs11057005	12	16748721	-0.0209298	0.00357892	4.84998e-09	G	A	0.43	34.2
	rs4759228	12	56508409	-0.0216913	0.00393413	3.57998e-08	C	G	0.27	30.4
	rs7969559	12	69655167	-0.0243756	0.00395946	7.31004e-10	G	A	0.688	37.9
	rs1971318	12	121389500	0.0285074	0.00492533	7.05992e-09	T	C	0.141	33.5
	rs7322872	13	100548329	-0.0255713	0.00433474	3.57998e-09	T	C	0.782	34.8
	rs3904512	13	38357471	-0.0211589	0.0035765	3.22998e-09	A	G	0.429	35.0001
	rs9540729	13	66947124	-0.0195522	0.00355789	3.81997e-08	T	A	0.501	30.2
	rs76214862	14	29500130	-0.0249903	0.00454745	3.98997e-08	C	A	0.202	30.2
	rs12441907	15	83922387	-0.0292051	0.00452262	1.06001e-10	A	C	0.186	41.7001
	rs1435741	15	47935843	0.0294151	0.00359095	2.63998e-16	A	G	0.425	67.0999
	rs4785836	16	65604652	-0.0204704	0.00365894	2.26001e-08	C	T	0.398	31.2998
	rs7197072	16	717085	-0.0247672	0.0041686	2.77e-09	T	C	0.238	35.2999
	rs1050847	16	87443734	-0.0216231	0.00358893	1.67001e-09	T	C	0.505	36.2999
	rs4781977	16	17572674	-0.0238668	0.00436473	4.54004e-08	C	T	0.205	29.9002
	rs11078713	17	7795972	-0.0201721	0.00360561	2.22998e-08	G	A	0.454	31.3
	rs7224742	17	30657058	-0.0207099	0.00365532	1.43001e-08	T	C	0.595	32.1
	rs11658881	17	2072949	0.0201357	0.00361066	2.43002e-08	G	A	0.418	31.1
	rs6508144	18	50026142	-0.0206935	0.00358602	7.97003e-09	G	C	0.563	33.2999
	rs11872397	18	72535282	-0.0247725	0.00409477	1.43001e-09	A	G	0.252	36.6
	rs72896886	18	42632652	-0.0268885	0.00483712	2.74998e-08	C	G	0.144	30.9001
	rs76608582	19	4474725	-0.0495575	0.00825958	1.93999e-09	A	C	0.0389	36
	rs1555445	20	31175258	0.0225548	0.0038234	3.64998e-09	T	A	0.337	34.7999
	rs117143374	21	40555561	0.0292897	0.00526909	2.76001e-08	C	T	0.12	30.9
	rs134529	22	28781758	-0.019984	0.00366078	4.84998e-08	C	T	0.349	29.8001
Eucation	rs2842183	1	44020394	-0.0194313	0.00292792	3.2181e-11	C	T	0.217088	44.0439
	rs6679399	1	211093346	0.0466983	0.0079203	3.72889e-09	C	A	0.0262382	34.7631
	rs6676960	1	20882712	0.0222386	0.00380807	5.23155e-09	T	C	0.116863	34.104
	rs6736898	2	164389567	-0.0145405	0.0025361	9.85576e-09	G	A	0.352544	32.872
	rs10200379	2	144183008	0.0141806	0.002428	5.21291e-09	A	C	0.522911	34.1108
	rs114408770	3	43873454	-0.0524484	0.00800083	5.56288e-11	A	G	0.0246175	42.9729
	rs7613360	3	49916710	-0.0168141	0.00247334	1.06218e-11	T	C	0.397952	46.2146
	rs17835823	5	51154602	0.0135369	0.00244892	3.24855e-08	G	A	0.446855	30.5555
	rs2754275	6	88437237	-0.0198963	0.00364361	4.75007e-08	A	G	0.126136	29.8182
	rs1338553	6	98346704	-0.0158496	0.00242928	6.84227e-11	A	T	0.49118	42.5678
	rs4731951	7	133102282	0.0170787	0.00303325	1.799e-08	T	G	0.802015	31.7025
	rs13238996	7	74069645	-0.0155445	0.00281437	3.3315e-08	G	A	0.243604	30.5064
	rs7043521	9	124602779	0.0145492	0.00244807	2.79982e-09	T	A	0.569668	35.3208
	rs10761785	10	65318766	0.0146792	0.00242852	1.50107e-09	T	G	0.512499	36.536
	rs9651317	10	63579189	-0.0152964	0.00243819	3.53224e-10	A	C	0.431686	39.3589
	rs7110786	11	95656648	0.0161534	0.00244862	4.2063e-11	T	C	0.420421	43.5196
	rs4930719	12	123908948	0.0192386	0.00314469	9.50211e-10	A	G	0.185196	37.4275
	rs9536961	13	55678332	0.0176934	0.00257964	6.95985e-12	G	A	0.346157	47.044
	rs57513571	17	2309130	-0.0178604	0.00302614	3.59542e-09	T	C	0.201282	34.8341
	rs6508344	18	22646735	-0.0137395	0.00244358	1.88252e-08	A	G	0.568838	31.6147
	rs11665242	18	50907127	-0.015682	0.00245432	1.66686e-10	G	A	0.426182	40.8263
	rs2295028	20	47582958	0.0142783	0.00245801	6.29767e-09	T	A	0.590042	33.7432
Asthma
Dried fruit intake	rs78876700	1	4670487	0.0180965	0.00327852	3.40001e-08	A	G	0.137431	30.4673
	rs531358	1	93676011	0.0131666	0.00233731	1.79999e-08	T	C	0.649768	31.7333
	rs2802530	1	98546134	0.0186266	0.00339704	4.20001e-08	A	G	0.876502	30.0653
	rs6685323	1	154295592	-0.0131886	0.00241592	4.79999e-08	T	C	0.309293	29.8011
	rs2339928	2	24049453	0.0148578	0.00244494	1.2e-09	A	G	0.704069	36.9294
	rs12475594	2	58433375	0.0160073	0.00292518	4.39997e-08	G	A	0.178459	29.9455
	rs504675	2	45154689	0.0274418	0.00234182	1e-31	T	C	0.352634	137.315
	rs72970243	2	136484232	0.0222011	0.00340166	6.70039e-11	A	G	0.12044	42.5958
	rs1514755	2	166299635	0.0163749	0.00261651	3.89996e-10	G	A	0.239596	39.1663
	rs79184944	3	161549397	0.0196018	0.00328458	2.39999e-09	A	T	0.134346	35.6149
	rs4296548	3	36915814	0.0130245	0.00228781	1.2e-08	G	T	0.609594	32.4102
	rs62245792	3	68410652	-0.0179341	0.00316317	1.40001e-08	A	T	0.150049	32.1451
	rs77742462	3	107637010	-0.0474668	0.00827804	9.80009e-09	G	A	0.020525	32.8795
	rs2352974	3	49890613	-0.0144972	0.0022428	1e-10	T	C	0.48979	41.7818
	rs6774906	3	194803510	0.0316294	0.00567262	2.5e-08	C	A	0.040653	31.0896
	rs4681981	3	56704919	-0.0124361	0.00224121	2.90001e-08	A	C	0.469086	30.7895
	rs4860341	4	61251106	0.0243652	0.00435152	2.19999e-08	C	T	0.928742	31.3515
	rs73096946	4	17788715	-0.0205914	0.00306664	1.9002e-11	C	T	0.157396	45.0865
	rs13107325	4	103188709	-0.0291639	0.00425285	7.00003e-12	T	C	0.074693	47.0252
	rs10938397	4	45182527	-0.0127071	0.00225751	1.79999e-08	G	A	0.434462	31.6835
	rs4692708	4	170228542	0.0147298	0.00258904	1.29999e-08	C	A	0.252659	32.368
	rs26579	5	87985295	-0.0128007	0.00229427	2.39999e-08	C	G	0.586217	31.1299
	rs6873324	5	153597288	-0.0124766	0.00227073	3.89996e-08	C	A	0.425802	30.1899
	rs9504123	6	4478474	0.0141706	0.00250387	1.5e-08	C	A	0.274743	32.0297
	rs975303	6	19028788	0.0212756	0.00290699	2.49977e-13	G	A	0.181313	53.5644
	rs1931805	6	62630863	0.0126363	0.00223591	1.6e-08	C	T	0.500062	31.9397
	rs113367286	7	140144414	0.0151797	0.00249985	1.29999e-09	T	C	0.278467	36.8722
	rs34198643	7	2203808	-0.0167006	0.00267855	4.49997e-10	T	C	0.224165	38.8745
	rs12672200	7	115461436	-0.0137634	0.00239456	8.99995e-09	A	G	0.325794	33.037
	rs9649582	7	132526871	-0.0146166	0.00241153	1.40001e-09	T	A	0.317256	36.7373
	rs7012814	8	9173358	-0.0185161	0.00225388	2.09991e-16	A	G	0.473966	67.4897
	rs7386207	8	144246027	-0.0124974	0.00226925	3.59998e-08	T	C	0.563517	30.3302
	rs13257887	8	10187716	0.0161808	0.00256186	2.69998e-10	C	T	0.358942	39.8923
	rs3911016	9	88029000	0.0213573	0.0034399	5.30005e-10	G	T	0.120938	38.5479
	rs4503172	9	124640841	0.0129596	0.002293	1.6e-08	T	C	0.608301	31.943
	rs1806771	10	63682387	-0.0221467	0.004035	4.09996e-08	G	T	0.087876	30.1253
	rs73335955	10	106766879	0.0277726	0.00497824	2.39999e-08	C	T	0.05334	31.123
	rs10896050	11	65577516	-0.0184695	0.00283438	7.19946e-11	T	G	0.193171	42.4614
	rs67238148	11	7946480	0.0165432	0.00271432	1.09999e-09	T	G	0.217471	37.1464
	rs7936836	11	43633645	0.0159029	0.00227272	2.60016e-12	A	C	0.417538	48.9622
	rs73024305	11	124942269	0.0325373	0.00492718	4.00037e-11	C	G	0.054789	43.608
	rs12786959	11	89943676	-0.0160712	0.00281988	1.2e-08	T	A	0.196267	32.4814
	rs524468	12	371786	-0.0142421	0.00255161	2.39999e-08	G	A	0.260633	31.1544
	rs1024853	12	107291383	-0.0128634	0.00226242	1.29999e-08	G	C	0.437902	32.327
	rs7298331	12	22322789	-0.013175	0.00230588	1.09999e-08	C	A	0.604531	32.6458
	rs12296440	12	49927148	0.0187942	0.00297985	2.80001e-10	A	G	0.169681	39.7795
	rs61953351	12	121456616	0.0145932	0.00257996	1.5e-08	T	G	0.250366	31.9945
	rs1073242	13	58715219	0.015728	0.00229156	6.70039e-12	A	G	0.553825	47.1069
	rs11620149	13	89816082	-0.0176745	0.0032085	3.59998e-08	C	T	0.143308	30.3452
	rs17115145	14	30122409	-0.0128806	0.00228956	1.79999e-08	T	C	0.401282	31.6496
	rs35270670	15	83481880	0.0163794	0.00270974	1.5e-09	G	A	0.217962	36.5377
	rs4776970	15	68080886	0.0154088	0.00232683	3.50026e-11	T	A	0.357982	43.8539
	rs12447542	16	7744180	0.0197476	0.00340698	6.80002e-09	A	G	0.12558	33.5961
	rs61734410	16	1252369	0.016654	0.00262279	2.19999e-10	T	C	0.255213	40.319
	rs62034322	16	28535834	-0.0139355	0.00229986	1.40001e-09	A	G	0.379848	36.7149
	rs71386942	16	71992817	0.0144554	0.00252205	9.90011e-09	A	C	0.268947	32.8513
	rs11649653	16	30918487	0.0138485	0.00229169	1.5e-09	G	C	0.38208	36.5169
	rs919109	17	46675977	0.0199382	0.00324329	7.90005e-10	C	G	0.138752	37.792
	rs2854175	17	61998469	0.0169937	0.00256857	3.69999e-11	A	C	0.257474	43.7717
	rs12951057	17	44794558	-0.0211557	0.00304376	3.59998e-12	G	C	0.165627	48.3097
	rs2960578	18	21143739	0.0170282	0.00223594	2.60016e-14	G	T	0.496281	57.9986
	rs1434511	18	44829435	0.0129646	0.00225868	9.49992e-09	T	C	0.455286	32.9465
	rs1291145	20	35528475	-0.0202495	0.00241026	4.40048e-17	C	T	0.685848	70.5831
	rs6126641	20	51296552	0.013226	0.00239492	3.29997e-08	A	G	0.336196	30.4983
	rs62236533	22	41992169	0.0247617	0.00364674	1.10002e-11	A	G	0.108791	46.1053
Smoking	rs3001723	1	44037685	0.0335118	0.0038983	8.12082e-18	A	G	0.321	73.9001
	rs7555507	1	73766037	-0.0241444	0.00355604	1.13999e-11	T	C	0.496	46.0999
	rs6669839	1	50625979	0.0260041	0.0043955	3.36001e-09	T	C	0.204	34.9999
	rs12042107	1	91196176	-0.0222834	0.0035682	4.21998e-10	C	T	0.527	39
	rs2186122	1	66470206	0.0260573	0.00358602	3.60994e-13	T	A	0.561	52.7999
	rs301805	1	8481016	0.0214679	0.00361329	2.80001e-09	G	T	0.559	35.2999
	rs12025237	1	154205120	-0.0329992	0.00533915	6.52004e-10	C	A	0.124	38.1999
	rs2050586	1	87905828	-0.0205467	0.00370828	2.99999e-08	C	G	0.355	30.7001
	rs2046850	1	210304319	-0.0248139	0.00447842	3.02998e-08	T	C	0.187	30.7001
	rs6728726	2	623976	0.0354486	0.00473279	6.72977e-14	C	T	0.829	56.1001
	rs78411160	2	58171220	0.0205357	0.00365894	2.03002e-08	C	A	0.631	31.4998
	rs6433897	2	182034448	0.0224483	0.00405809	3.16002e-08	C	T	0.754	30.6002
	rs266047	2	104088751	-0.0305098	0.00373855	3.3597e-16	A	G	0.529	66.5997
	rs4674993	2	226332033	-0.0252122	0.00443619	1.31999e-08	G	A	0.207	32.2999
	rs578584	2	45143175	0.0286801	0.00359627	1.50003e-15	T	A	0.605	63.5999
	rs35702515	2	137542847	0.0252442	0.00423093	2.43002e-09	T	G	0.162	35.6001
	rs13030994	2	146143090	0.0360925	0.0035563	3.56041e-24	A	G	0.485	103
	rs12474587	2	162802993	0.0276329	0.00358234	1.24997e-14	T	G	0.404	59.5003
	rs2107300	2	200937901	-0.027201	0.00492533	3.27002e-08	G	C	0.845	30.4999
	rs7585579	2	60024857	0.0223996	0.0037281	1.88001e-09	G	C	0.505	36.0999
	rs1445649	2	155682556	0.0239932	0.00356484	1.67996e-11	C	T	0.525	45.2998
	rs6788098	3	85624131	-0.0313461	0.00368905	1.90985e-17	T	A	0.623	72.2001
	rs12632110	3	50224225	-0.0233768	0.00375292	4.78002e-10	G	A	0.647	38.8
	rs11712680	3	75009019	-0.0270476	0.00457843	3.51002e-09	C	A	0.174	34.8999
	rs1154693	3	117804154	0.0326217	0.00491232	3.12033e-11	G	A	0.856	44.1001
	rs66680800	3	85985324	-0.0202716	0.00365268	2.83002e-08	T	G	0.397	30.8001
	rs1869243	3	5724536	0.0197411	0.00356289	2.97002e-08	C	T	0.481	30.7
	rs9835772	3	85766025	0.0240472	0.00414237	6.32004e-09	T	A	0.235	33.7001
	rs962625	4	28473524	0.0237181	0.00403803	4.36999e-09	G	A	0.24	34.5001
	rs993700	4	67825894	-0.025928	0.00429163	1.52999e-09	C	T	0.766	36.5001
	rs13145728	4	140927812	-0.0232512	0.00366263	2.13998e-10	C	G	0.358	40.3
	rs10001365	4	147797214	-0.0249918	0.00364155	6.64967e-12	A	G	0.405	47.1002
	rs1160685	4	94052854	0.0207724	0.00358893	7.19996e-09	G	C	0.478	33.4999
	rs6893752	5	60374912	-0.0240995	0.00407356	3.24997e-09	G	A	0.766	35
	rs12186738	5	103816655	-0.0332644	0.00502051	3.41979e-11	T	G	0.154	43.8999
	rs1385108	5	154839646	0.0246617	0.00415673	2.99999e-09	T	C	0.239	35.2
	rs4044321	5	166989513	-0.0278417	0.00371058	6.07995e-14	G	A	0.642	56.2999
	rs4352629	5	87756821	-0.0275284	0.00356881	1.22011e-14	T	C	0.492	59.4997
	rs72789632	5	106834363	-0.0328856	0.00528628	5.01996e-10	T	C	0.12	38.7
	rs9401770	6	98748008	0.0277307	0.003986	3.46976e-12	A	G	0.273	48.4002
	rs222449	6	52916062	-0.0253208	0.00442796	1.07999e-08	T	A	0.793	32.7
	rs3800227	6	108994161	0.0228121	0.00405809	1.93001e-08	G	A	0.701	31.6
	rs10498846	6	67405337	0.0206103	0.00355561	6.62003e-09	T	C	0.473	33.6001
	rs240963	6	111644332	-0.0410444	0.00483712	2.16023e-17	C	T	0.836	72.0003
	rs12333760	7	99185406	-0.0290467	0.00480127	1.43999e-09	C	T	0.204	36.6
	rs10233018	7	117523709	0.027069	0.00355741	2.74979e-14	G	A	0.503	57.8997
	rs10279261	7	133589846	-0.0214194	0.00366263	5e-09	A	G	0.619	34.2002
	rs10260968	7	1889773	-0.0203218	0.00360938	1.75001e-08	A	G	0.597	31.7
	rs12112638	7	69735251	-0.024526	0.00404299	1.33999e-09	G	A	0.275	36.8
	rs4236259	7	1708080	-0.0247689	0.00355661	3.34965e-12	G	T	0.499	48.4999
	rs2140114	7	3407568	-0.0232591	0.00373402	4.70002e-10	T	C	0.518	38.8001
	rs3801289	7	96638267	-0.0220618	0.00373982	3.73999e-09	C	A	0.351	34.8001
	rs1565735	8	27426077	-0.037618	0.0044613	3.41979e-17	A	T	0.212	71.0998
	rs1899896	8	93201036	0.0264481	0.00388691	1.03992e-11	T	C	0.286	46.2999
	rs13261666	8	59814666	-0.0268946	0.00355604	3.90032e-14	T	G	0.522	57.2001
	rs12545053	8	65073605	0.0202808	0.00363668	2.43002e-08	G	A	0.397	31.1
	rs2631024	8	91995577	-0.0229645	0.00402823	1.17999e-08	G	A	0.737	32.5002
	rs4543592	9	3014254	0.0219314	0.00356244	7.46002e-10	C	T	0.468	37.8999
	rs2378662	9	86707289	0.0209482	0.00356645	4.15997e-09	A	G	0.556	34.5002
	rs10114490	9	11070165	-0.0255148	0.00453171	1.81001e-08	A	G	0.198	31.7001
	rs10905461	10	8803551	-0.0239554	0.00414505	7.35005e-09	C	T	0.718	33.4001
	rs7921378	10	63674885	-0.0254601	0.00355815	8.26038e-13	C	G	0.463	51.2002
	rs12356821	10	104563808	0.03937	0.0050491	6.27047e-15	C	G	0.14	60.7999
	rs10159545	10	21766969	0.0262501	0.00372727	1.83992e-12	G	C	0.375	49.5998
	rs9423279	10	125680419	-0.0205132	0.00370828	3.21004e-08	G	C	0.641	30.6
	rs7938812	11	112911004	0.0437914	0.00363668	2.71019e-33	G	T	0.424	145
	rs6265	11	27679916	-0.0317863	0.00457843	3.76964e-12	T	C	0.203	48.2
	rs7929518	11	85980958	0.0242377	0.00428466	1.55998e-08	G	A	0.765	32
	rs4523689	11	7950797	-0.0206091	0.00364321	1.54999e-08	G	A	0.408	32
	rs11057005	12	16748721	-0.0209298	0.00357892	4.84998e-09	G	A	0.43	34.2
	rs4759228	12	56508409	-0.0216913	0.00393413	3.57998e-08	C	G	0.27	30.4
	rs7969559	12	69655167	-0.0243756	0.00395946	7.31004e-10	G	A	0.688	37.9
	rs1971318	12	121389500	0.0285074	0.00492533	7.05992e-09	T	C	0.141	33.5
	rs7322872	13	100548329	-0.0255713	0.00433474	3.57998e-09	T	C	0.782	34.8
	rs3904512	13	38357471	-0.0211589	0.0035765	3.22998e-09	A	G	0.429	35.0001
	rs9540729	13	66947124	-0.0195522	0.00355789	3.81997e-08	T	A	0.501	30.2
	rs76214862	14	29500130	-0.0249903	0.00454745	3.98997e-08	C	A	0.202	30.2
	rs12441907	15	83922387	-0.0292051	0.00452262	1.06001e-10	A	C	0.186	41.7001
	rs1435741	15	47935843	0.0294151	0.00359095	2.63998e-16	A	G	0.425	67.0999
	rs4785836	16	65604652	-0.0204704	0.00365894	2.26001e-08	C	T	0.398	31.2998
	rs7197072	16	717085	-0.0247672	0.0041686	2.77e-09	T	C	0.238	35.2999
	rs1050847	16	87443734	-0.0216231	0.00358893	1.67001e-09	T	C	0.505	36.2999
	rs4781977	16	17572674	-0.0238668	0.00436473	4.54004e-08	C	T	0.205	29.9002
	rs11078713	17	7795972	-0.0201721	0.00360561	2.22998e-08	G	A	0.454	31.3
	rs7224742	17	30657058	-0.0207099	0.00365532	1.43001e-08	T	C	0.595	32.1
	rs11658881	17	2072949	0.0201357	0.00361066	2.43002e-08	G	A	0.418	31.1
	rs6508144	18	50026142	-0.0206935	0.00358602	7.97003e-09	G	C	0.563	33.2999
	rs11872397	18	72535282	-0.0247725	0.00409477	1.43001e-09	A	G	0.252	36.6
	rs72896886	18	42632652	-0.0268885	0.00483712	2.74998e-08	C	G	0.144	30.9001
	rs76608582	19	4474725	-0.0495575	0.00825958	1.93999e-09	A	C	0.0389	36
	rs1555445	20	31175258	0.0225548	0.0038234	3.64998e-09	T	A	0.337	34.7999
	rs117143374	21	40555561	0.0292897	0.00526909	2.76001e-08	C	T	0.12	30.9
	rs134529	22	28781758	-0.019984	0.00366078	4.84998e-08	C	T	0.349	29.8001
Eucation	rs2842183	1	44020394	-0.0194313	0.00292792	3.2181e-11	C	T	0.217088	44.0439
	rs6679399	1	211093346	0.0466983	0.0079203	3.72889e-09	C	A	0.0262382	34.7631
	rs6676960	1	20882712	0.0222386	0.00380807	5.23155e-09	T	C	0.116863	34.104
	rs6736898	2	164389567	-0.0145405	0.0025361	9.85576e-09	G	A	0.352544	32.872
	rs10200379	2	144183008	0.0141806	0.002428	5.21291e-09	A	C	0.522911	34.1108
	rs114408770	3	43873454	-0.0524484	0.00800083	5.56288e-11	A	G	0.0246175	42.9729
	rs7613360	3	49916710	-0.0168141	0.00247334	1.06218e-11	T	C	0.397952	46.2146
	rs17835823	5	51154602	0.0135369	0.00244892	3.24855e-08	G	A	0.446855	30.5555
	rs2754275	6	88437237	-0.0198963	0.00364361	4.75007e-08	A	G	0.126136	29.8182
	rs1338553	6	98346704	-0.0158496	0.00242928	6.84227e-11	A	T	0.49118	42.5678
	rs4731951	7	133102282	0.0170787	0.00303325	1.799e-08	T	G	0.802015	31.7025
	rs13238996	7	74069645	-0.0155445	0.00281437	3.3315e-08	G	A	0.243604	30.5064
	rs7043521	9	124602779	0.0145492	0.00244807	2.79982e-09	T	A	0.569668	35.3208
	rs10761785	10	65318766	0.0146792	0.00242852	1.50107e-09	T	G	0.512499	36.536
	rs9651317	10	63579189	-0.0152964	0.00243819	3.53224e-10	A	C	0.431686	39.3589
	rs7110786	11	95656648	0.0161534	0.00244862	4.2063e-11	T	C	0.420421	43.5196
	rs4930719	12	123908948	0.0192386	0.00314469	9.50211e-10	A	G	0.185196	37.4275
	rs9536961	13	55678332	0.0176934	0.00257964	6.95985e-12	G	A	0.346157	47.044
	rs57513571	17	2309130	-0.0178604	0.00302614	3.59542e-09	T	C	0.201282	34.8341
	rs6508344	18	22646735	-0.0137395	0.00244358	1.88252e-08	A	G	0.568838	31.6147
	rs11665242	18	50907127	-0.015682	0.00245432	1.66686e-10	G	A	0.426182	40.8263
	rs2295028	20	47582958	0.0142783	0.00245801	6.29767e-09	T	A	0.590042	33.7432

## Sheet: Table S8
Supplementary Table S8. Causal effects of education and smoking on vascular dementia via multivariable IVW MR analyses
Model	Outcome	Number of SNPs	MVMR-IVW OR(95%CI)	P	MVMR-Egger OR(95%CI)	P	P (intercept)
MVMR1	COPD	106	0.276(0.141-0.537)	0.001	0.261(0.133-0.511)	0.001	0.162
	IPF	92	5.215 (2.698-7.731)	0.001	4.973 (2.435-7.521)	0.001	0.219
	Asthma	106	0.531 (0.348-0.811)	0.003	0.522 (0.339-0.799)	0.003	0.679
MVMR2	COPD	52	0.180 (0.096-0.340)	0.001	0.288 (0.098-0.848)	0.024	0.294
	IPF	32	4.514 (1.898-7.130)	0.001	4.374 (1.723-7.026)	0.001	0.529
	Asthma	52	0.631 (0.355-1.122)	0.117	-0.832 (0.311-2.223)	0.715	0.496
MVMR3	COPD	112	0.185(0.090-0.378)	0.001	0.192(0.094-0.392)	0.001	0.24
	IPF	100	5.026（2.544-7.508）	0.001	4.837 (2.377-7.370)	0.001	0.294
	Asthma	112	0.565 (0.339-0.943)	0.994	0.565 (0.342-0.934)	0.026	0.921
Model 1: multivariable MR analysis adjusting for smoking; Model 2 :multivariable MR analysis adjusting for education; Model 3: multivariable MR analysis adjusting for smoking and education
			0.001

## Sheet: Table S9
Supplementary Table S9: Summarized data for the genetic variants associated with exposures via mediation analysis
Exposure	IVs	Chromosome	Base pair	Beta	SE	P	Effect allele	Other allele	Eaf	mean-F statistic
BMI	rs909001	1	32196647	0.0160597	0.00261353	8e-10	G	C	0.17211	37.7589
	rs12140153	1	62579891	-0.033075	0.0034589	1.20005e-21	T	G	0.094252	91.4374
	rs12072739	1	98315893	0.0157008	0.00236691	3.29989e-11	G	A	0.224478	44.0028
	rs41279738	1	110082551	0.0684263	0.0062225	4.00037e-28	G	T	0.025988	120.925
	rs115056380	1	111338672	-0.0256435	0.0046006	2.5e-08	A	G	0.048344	31.0689
	rs2618039	1	112324111	0.0143963	0.0020317	1.39991e-12	T	A	0.381481	50.2091
	rs1778830	1	156489974	0.0140775	0.00205596	7.50067e-12	A	G	0.362165	46.8837
	rs61828641	1	174321997	0.0224585	0.00315913	1.20005e-12	A	G	0.10925	50.539
	rs2791643	1	11207269	-0.0133837	0.00231332	7.19996e-09	T	C	0.761794	33.4719
	rs156914	1	16848652	0.0111552	0.00197308	1.6e-08	A	G	0.491786	31.9643
	rs10799778	1	23313353	-0.0182237	0.00264876	6.00067e-12	G	T	0.833718	47.3356
	rs113603865	1	39564930	0.0186013	0.00242689	1.80011e-14	T	C	0.21205	58.7471
	rs11165643	1	96924097	0.0193319	0.00200337	4.90004e-22	T	C	0.590103	93.1165
	rs61813324	1	156049877	0.0290259	0.00292038	2.80027e-23	T	C	0.135728	98.7854
	rs11122450	1	230301811	-0.0116316	0.00202425	9.09997e-09	G	T	0.611739	33.018
	rs10927006	1	243557659	-0.0168156	0.00281467	2.30001e-09	C	T	0.143704	35.6919
	rs3866805	1	6657424	0.0117835	0.00206546	1.2e-08	A	C	0.355683	32.5473
	rs61740466	1	19934900	-0.0135153	0.00231885	5.60003e-09	A	G	0.237203	33.9708
	rs6682438	1	33784146	0.0131586	0.00210047	3.69999e-10	C	T	0.673081	39.2452
	rs7519259	1	66434743	0.0140028	0.00198381	1.69981e-12	A	G	0.52836	49.823
	rs3845344	1	75001480	0.0163609	0.00201927	5.40008e-16	T	C	0.391115	65.6486
	rs12089815	1	91189933	-0.0123121	0.00198606	5.69994e-10	A	G	0.54861	38.4308
	rs7539903	1	209208033	-0.0131691	0.0020273	8.30042e-11	A	T	0.615562	42.1965
	rs7516554	1	210301331	0.0120066	0.00201565	2.59998e-09	T	C	0.399941	35.4821
	rs4648450	1	2723214	-0.014837	0.00198775	8.4004e-14	A	C	0.466824	55.7146
	rs6669341	1	47678458	-0.0170287	0.0019986	1.59993e-17	G	A	0.582679	72.5958
	rs1167311	1	49996959	-0.0192649	0.00213109	1.59993e-19	A	G	0.681309	81.7203
	rs2568958	1	72765116	0.0222928	0.00201204	1.59993e-28	A	G	0.603656	122.76
	rs76702514	1	195148296	-0.0164862	0.00243278	1.20005e-11	G	C	0.210623	45.9236
	rs4658403	1	243832560	-0.0188877	0.00264997	1e-12	T	C	0.833659	50.8015
	rs72634826	1	1601052	-0.021277	0.00228001	1e-20	A	G	0.259858	87.0858
	rs34517439	1	78450517	0.038848	0.00304983	3.59998e-37	A	C	0.121787	162.251
	rs12088284	1	80798635	0.0139317	0.00214854	8.9002e-11	T	C	0.300838	42.0457
	rs17544384	1	115295160	0.0140931	0.00241434	5.30005e-09	C	T	0.210864	34.0735
	rs539515	1	177889025	0.0495291	0.0024426	1.99986e-91	C	A	0.204942	411.165
	rs815163	1	190294726	-0.016485	0.00198582	1e-16	C	T	0.563148	68.9125
	rs2678204	1	201800511	0.024161	0.00208158	3.80014e-31	G	T	0.340162	134.724
	rs6744646	2	628504	0.0554684	0.00261213	4.49987e-100	G	A	0.828299	450.922
	rs935166	2	26949366	-0.0161066	0.00197292	3.19963e-16	A	G	0.506805	66.6483
	rs13420048	2	50751414	-0.0154817	0.00205272	4.60045e-14	A	C	0.365037	56.8824
	rs4672338	2	60217457	0.0135646	0.00208669	8.00018e-11	T	C	0.336228	42.2569
	rs6752979	2	81741750	0.0125235	0.00211721	3.29997e-09	A	G	0.31688	34.9884
	rs2381404	2	144035442	0.0139664	0.00229974	1.29999e-09	C	T	0.243837	36.8817
	rs2216931	2	181599070	0.0169109	0.00208587	5.19996e-16	A	C	0.661966	65.7293
	rs1064213	2	198950240	0.0149301	0.00197196	3.69999e-14	A	G	0.478377	57.323
	rs73985439	2	212299249	0.0136616	0.00214059	1.7e-10	C	A	0.307299	40.732
	rs6707827	2	100123030	0.0119437	0.00217332	3.89996e-08	G	A	0.703627	30.2016
	rs745249	2	105460333	0.0176118	0.00219724	1.10002e-15	T	C	0.281945	64.2469
	rs3213943	2	136389840	-0.0179406	0.00288163	4.79999e-10	A	C	0.131525	38.7612
	rs62190049	2	182566998	-0.0111798	0.00203614	4e-08	C	G	0.390446	30.1476
	rs13427822	2	213414265	-0.0181515	0.00224142	5.60015e-16	G	A	0.271198	65.5811
	rs6725931	2	220205146	0.0191046	0.00274403	3.29989e-12	T	C	0.847658	48.4728
	rs4605363	2	229010960	0.0163638	0.00207733	3.29989e-15	C	A	0.341595	62.0522
	rs2433733	2	230816703	-0.0171805	0.00210907	3.80014e-16	A	G	0.677659	66.3574
	rs7568228	2	236848488	-0.0119625	0.00197288	1.29999e-09	C	G	0.52717	36.7657
	rs62107261	2	422144	-0.0911559	0.00460882	4.60045e-87	C	T	0.048327	391.192
	rs7571496	2	6169351	-0.0158916	0.00225454	1.80011e-12	G	A	0.260545	49.6843
	rs10169594	2	41637688	0.0121875	0.00205506	2.99999e-09	C	T	0.363139	35.1706
	rs35809007	2	47019521	-0.0171009	0.00205627	9.09913e-17	A	G	0.363205	69.1636
	rs1861410	2	58933591	-0.0212558	0.00198918	1.20005e-26	T	C	0.555423	114.184
	rs429343	2	147903382	-0.0173795	0.00199729	3.29989e-18	G	A	0.576573	75.7168
	rs62176243	2	166190881	-0.0149699	0.00228878	6.09958e-11	T	A	0.244987	42.7789
	rs6705567	2	55320173	-0.0146168	0.00204919	9.79941e-13	C	T	0.37596	50.8792
	rs6545714	2	59307725	-0.0205219	0.00201573	2.39994e-24	A	G	0.601448	103.65
	rs2861685	2	67837553	-0.0171274	0.00199763	1e-17	C	T	0.411984	73.5111
	rs4832298	2	86764004	-0.015965	0.00212268	5.40008e-14	T	C	0.686142	56.5677
	rs11691869	2	100805996	-0.0193158	0.00205562	5.60015e-21	A	C	0.362038	88.2957
	rs13033310	2	133523605	0.012611	0.0022826	3.29997e-08	A	G	0.25276	30.5239
	rs56133507	2	172818467	0.0137622	0.00247385	2.69998e-08	G	T	0.196875	30.9477
	rs11675464	2	204053742	0.0119751	0.00198558	1.6e-09	G	A	0.562988	36.3734
	rs10172070	2	208307761	0.0161392	0.00278352	6.69993e-09	T	C	0.146466	33.6183
	rs6710091	2	239597	-0.0116835	0.00206707	1.6e-08	G	C	0.348174	31.9474
	rs56930105	2	10982487	0.0157557	0.00286187	3.69999e-08	T	C	0.139295	30.3093
	rs59086897	2	25145173	0.033385	0.00196986	1.99986e-64	A	T	0.487541	287.231
	rs13012070	2	35447243	-0.0136501	0.00234795	6.1e-09	A	G	0.228388	33.7982
	rs6713781	2	40291940	-0.0135736	0.00202799	2.19989e-11	C	G	0.401882	44.798
	rs10182416	2	104242992	0.0130378	0.00197134	3.69999e-11	G	A	0.512223	43.7407
	rs6430068	2	145627927	0.0186066	0.0031882	5.30005e-09	A	G	0.108559	34.0599
	rs12692596	2	161265910	0.0130872	0.00203738	1.29999e-10	T	C	0.37185	41.2619
	rs34234296	2	175166636	-0.014947	0.00204032	2.39994e-13	A	G	0.392437	53.6675
	rs4482463	2	205375909	-0.0313175	0.00370692	2.99985e-17	A	C	0.923002	71.3753
	rs7619139	3	25110415	0.0134537	0.00201061	2.19989e-11	A	T	0.588616	44.7742
	rs11919665	3	48085349	-0.0127854	0.00211292	1.40001e-09	T	A	0.679775	36.6153
	rs9843653	3	49920571	0.0294509	0.00197538	2.90001e-50	C	T	0.511652	222.278
	rs9876664	3	85806313	-0.0180478	0.00204174	9.60064e-19	T	G	0.375389	78.1354
	rs1471093	3	108031094	0.0134619	0.00203996	4.10015e-11	A	G	0.616663	43.5481
	rs1608113	3	157815217	-0.0117766	0.00205086	9.29994e-09	T	A	0.364998	32.9737
	rs529200	3	173114305	0.0168965	0.0019785	1.29987e-17	G	A	0.527829	72.9325
	rs62241847	3	20466465	-0.0124263	0.00212897	5.30005e-09	G	A	0.314443	34.0678
	rs6777784	3	62376645	0.0116125	0.00202753	1e-08	T	G	0.61678	32.8033
	rs56038322	3	69925128	0.0139276	0.00214833	8.99912e-11	A	G	0.31062	42.0291
	rs78605811	3	83631491	-0.032737	0.00444673	1.80011e-13	C	A	0.05405	54.1996
	rs9835772	3	85766025	0.0166289	0.00229878	4.70002e-13	T	A	0.243646	52.3278
	rs9830592	3	104631603	0.0154849	0.00200164	1e-14	A	C	0.582421	59.8473
	rs1471740	3	136328270	0.0193576	0.00225404	8.9002e-18	C	T	0.7405	73.753
	rs355777	3	154034950	0.0152715	0.00201314	3.29989e-14	C	G	0.407537	57.546
	rs12696039	3	156304750	-0.0152802	0.0027705	3.50002e-08	G	A	0.149405	30.4188
	rs2606228	3	183537759	-0.0138791	0.00208379	2.70023e-11	C	A	0.646368	44.3624
	rs73052033	3	185828465	-0.0303929	0.00254634	7.70016e-33	C	T	0.18493	142.466
	rs17668356	3	61208619	-0.0230543	0.00279318	1.50003e-16	G	C	0.146029	68.1249
	rs76183894	3	114371939	-0.0219584	0.00364437	1.7e-09	C	T	0.080747	36.3042
	rs9839081	3	123051230	-0.011701	0.00214045	4.60002e-08	A	G	0.325232	29.8838
	rs3851998	3	131876605	-0.0136071	0.00226874	2e-09	G	C	0.743064	35.9718
	rs56143236	3	157020444	0.0126667	0.00226533	2.30001e-08	T	C	0.256388	31.2654
	rs6444950	3	170602073	0.0158525	0.00232007	8.30042e-12	A	G	0.237474	46.6867
	rs62246311	3	9498143	0.0207539	0.00325487	1.79999e-10	A	G	0.102364	40.6567
	rs28350	3	42418446	-0.0180335	0.00258234	2.90001e-12	G	A	0.820684	48.7678
	rs6769617	3	62687746	-0.0135754	0.00208902	8.10028e-11	T	A	0.66386	42.2299
	rs4858940	3	88254820	0.0229281	0.00309976	1.39991e-13	C	T	0.885569	54.7117
	rs1454687	3	94038085	-0.0207916	0.00197396	6.09958e-26	G	C	0.515371	110.943
	rs11709402	3	131551027	0.0228192	0.00220796	4.90004e-25	G	A	0.278732	106.812
	rs2920503	3	12324230	-0.0140307	0.00219666	1.7e-10	T	C	0.285413	40.7974
	rs2569993	3	12926096	0.01267	0.00212202	2.39999e-09	C	T	0.320327	35.6496
	rs13097918	3	35676330	0.0145561	0.0024161	1.7e-09	A	T	0.212315	36.2961
	rs754635	3	42305131	0.0219925	0.0031093	1.50003e-12	G	C	0.886582	50.0292
	rs4017425	3	44028764	-0.0125817	0.00198035	2.1e-10	T	C	0.470208	40.3641
	rs2035936	3	141298124	0.0370863	0.00435778	1.69981e-17	T	G	0.055892	72.4263
	rs6774894	3	196116393	0.0133088	0.00205674	9.70063e-11	A	T	0.358148	41.8715
	rs2051559	4	3298800	0.0204078	0.00291963	2.80027e-12	C	T	0.13254	48.8581
	rs1000096	4	38692835	-0.0133384	0.00203101	5.10035e-11	T	C	0.401094	43.1304
	rs72649373	4	80609966	0.0178062	0.00287805	6.1e-10	C	T	0.143188	38.2777
	rs4419475	4	96150044	0.011487	0.0020106	1.09999e-08	T	A	0.407327	32.6409
	rs13107325	4	103188709	0.0475799	0.00375479	8.49963e-37	T	C	0.07492	160.574
	rs1296328	4	137083193	-0.018862	0.001999	3.90032e-21	C	A	0.559032	89.0328
	rs66679256	4	18351898	0.0148864	0.00198759	6.89922e-14	T	C	0.445826	56.0952
	rs73213484	4	28489339	-0.0225766	0.0028364	1.69981e-15	T	A	0.141236	63.3552
	rs59068084	4	113256737	0.0110552	0.00201048	3.79997e-08	T	G	0.410232	30.2367
	rs11099020	4	130724902	-0.0142038	0.00206202	5.60015e-12	T	C	0.640609	47.4486
	rs111598585	4	171635471	-0.0142245	0.00243798	5.39995e-09	T	C	0.208671	34.0419
	rs7683836	4	180167906	-0.0122469	0.00199427	8.19993e-10	A	G	0.557215	37.7124
	rs6831088	4	20257769	-0.0115222	0.0020591	2.19999e-08	A	G	0.640139	31.3124
	rs34811474	4	25408838	-0.0285293	0.00234269	4.10015e-34	A	G	0.230756	148.304
	rs12507026	4	45181334	0.0289896	0.0019931	6.29941e-48	T	A	0.43475	211.556
	rs923994	4	67802992	-0.0145761	0.00240219	1.29999e-09	G	A	0.783195	36.8187
	rs6843852	4	162132758	0.0130897	0.00197607	3.50026e-11	T	C	0.507861	43.8788
	rs2102278	4	52818664	0.0118583	0.0021139	2e-08	G	A	0.322486	31.4685
	rs2192158	4	55505360	-0.015012	0.00198302	3.69999e-14	G	A	0.553308	57.309
	rs1346841	4	65651730	-0.013056	0.0020172	9.70063e-11	A	G	0.405041	41.8912
	rs113079574	4	147354089	-0.0155896	0.00251598	5.80003e-10	T	C	0.19279	38.3933
	rs4261944	4	31003636	0.0138553	0.00205652	1.59993e-11	G	T	0.364935	45.3906
	rs4148155	4	89054667	-0.0229681	0.00310659	1.39991e-13	G	A	0.113268	54.6616
	rs1229984	4	100239319	0.037357	0.00599385	4.60002e-10	C	T	0.972775	38.8447
	rs17289010	4	140774684	-0.0134661	0.00210438	1.6e-10	G	A	0.32787	40.9482
	rs2307111	5	75003678	-0.0280042	0.00202203	1.29987e-43	C	T	0.395025	191.81
	rs396755	5	104022239	-0.0123639	0.00199937	6.29999e-10	G	C	0.571164	38.2406
	rs62379271	5	105870033	0.0117237	0.00200557	5e-09	G	T	0.578511	34.1707
	rs7704382	5	112448114	0.0120126	0.00199631	1.79999e-09	G	C	0.433528	36.2091
	rs329118	5	133861663	-0.0165734	0.0020038	1.29987e-16	T	C	0.419409	68.4092
	rs1438945	5	152510937	-0.0133824	0.00219791	1.09999e-09	A	T	0.715119	37.0722
	rs13176429	5	43152216	0.0141555	0.00213122	3.10027e-11	C	T	0.687609	44.1158
	rs116374395	5	50723410	0.0318817	0.00536236	2.80001e-09	A	G	0.035444	35.3485
	rs28404639	5	80874229	-0.0117129	0.00205533	1.2e-08	T	C	0.366041	32.4762
	rs10063055	5	140990108	0.0136775	0.00226991	1.7e-09	T	C	0.253365	36.3075
	rs1503526	5	63020706	0.0154308	0.00197681	5.90065e-15	C	T	0.480077	60.9322
	rs9291822	5	64076515	-0.014263	0.00199464	8.60003e-13	T	C	0.514868	51.132
	rs7707394	5	74472939	-0.0192522	0.00205858	8.60003e-21	A	G	0.35732	87.4632
	rs252761	5	77380723	-0.0115046	0.00201769	1.2e-08	T	G	0.587966	32.5113
	rs2962334	5	86879056	0.0432552	0.00703547	7.79992e-10	T	G	0.020065	37.7999
	rs7708584	5	153543466	-0.0159321	0.0019949	1.39991e-15	G	A	0.572344	63.7828
	rs17056301	5	158271680	0.0135831	0.0022697	2.19999e-09	C	T	0.256425	35.8147
	rs11134679	5	170623391	0.0182459	0.00213286	1.20005e-17	G	A	0.684753	73.1823
	rs1919243	5	88778861	0.0116759	0.00200175	5.49997e-09	C	T	0.487406	34.0221
	rs40071	5	107496102	-0.0261666	0.00258163	3.80014e-24	C	T	0.179536	102.732
	rs1582931	5	122657199	-0.0133419	0.0019956	2.29985e-11	A	G	0.473242	44.698
	rs2133561	5	139086651	-0.014097	0.00204744	5.79963e-12	T	A	0.611084	47.4058
	rs698147	5	3513485	-0.0128512	0.00198514	9.60064e-11	G	A	0.543596	41.9088
	rs111689389	5	27175962	-0.0136706	0.00219522	4.70002e-10	C	G	0.282614	38.781
	rs7442885	5	87682877	-0.0228163	0.00241251	3.19963e-21	G	C	0.214049	89.4442
	rs1477290	5	87988934	0.0337772	0.00289815	2.19989e-31	C	T	0.136947	135.833
	rs159037	5	94197477	0.0123714	0.00226776	4.90004e-08	C	T	0.253903	29.7607
	rs347551	5	119389031	0.013865	0.00201085	5.40008e-12	G	C	0.472268	47.5423
	rs32421	5	167362416	0.0132315	0.00237757	2.59998e-08	T	A	0.224315	30.9707
	rs11757278	6	13180454	-0.0146269	0.00214834	9.8992e-12	C	T	0.303879	46.3552
	rs1322842	6	20488897	-0.0131292	0.00203539	1.09999e-10	G	A	0.609274	41.6084
	rs34045288	6	40369081	0.0234784	0.00209371	3.50026e-29	T	C	0.334435	125.749
	rs9349235	6	42516718	0.0111809	0.00200924	2.59998e-08	T	C	0.410635	30.9663
	rs6938973	6	98421721	0.0182223	0.00201872	1.80011e-19	C	T	0.601456	81.4806
	rs57989773	6	100629078	0.0133488	0.00236315	1.6e-08	C	T	0.244995	31.9082
	rs156201	6	104847441	0.0131899	0.00228932	8.30004e-09	C	G	0.753455	33.1948
	rs2875762	6	124925032	0.015339	0.0023121	3.29989e-11	C	G	0.242953	44.013
	rs6922607	6	142703483	0.0148848	0.00251479	3.2e-09	G	A	0.189847	35.0334
	rs75499503	6	26145217	-0.0180331	0.00241845	8.9002e-14	T	C	0.220101	55.5989
	rs62407562	6	33530346	0.0144393	0.00222463	8.49963e-11	A	T	0.268584	42.1286
	rs2814942	6	34644261	0.0284856	0.00209768	5.30029e-42	A	G	0.329525	184.405
	rs1327259	6	51177811	-0.0148532	0.00203363	2.80027e-13	G	A	0.387722	53.3453
	rs1266874	6	51779638	0.0140966	0.0020712	1e-11	G	A	0.349619	46.3217
	rs7776021	6	73742152	0.0123701	0.00218251	1.40001e-08	A	G	0.287599	32.1243
	rs6909685	6	97753952	-0.014612	0.00211352	4.70002e-12	T	C	0.326809	47.7977
	rs7762794	6	153380228	0.0149077	0.00218606	9.09913e-12	G	A	0.285408	46.5047
	rs72892910	6	50816887	0.0387798	0.00262053	1.50003e-49	T	G	0.172232	218.994
	rs13218383	6	120173501	-0.0144025	0.00209236	5.79963e-12	G	C	0.335132	47.3809
	rs2248551	6	131924689	0.0146523	0.00266497	3.79997e-08	A	G	0.164522	30.2292
	rs28366156	6	31671498	-0.0264826	0.00292978	1.59993e-19	C	T	0.130595	81.7055
	rs9267671	6	31880480	0.026149	0.00413587	2.59998e-10	A	G	0.060733	39.9739
	rs7761673	6	70357368	-0.0135915	0.0023901	1.29999e-08	A	T	0.21988	32.3372
	rs765874	6	143185557	-0.0120592	0.00197569	1e-09	A	T	0.489362	37.2563
	rs9478496	6	154333183	0.0181836	0.00267493	1.10002e-11	C	T	0.164225	46.2099
	rs9463175	6	9510030	-0.0115	0.00210115	4.39997e-08	T	C	0.338958	29.9558
	rs9294260	6	83433228	0.014782	0.00198818	1e-13	A	G	0.476559	55.2783
	rs2253310	6	108888593	0.0173213	0.00204115	2.09991e-17	G	C	0.626099	72.013
	rs9388446	6	126064920	0.0111013	0.00197919	2e-08	A	T	0.515653	31.461
	rs36007635	6	163009335	-0.021045	0.00286788	2.19989e-13	A	G	0.137698	53.8488
	rs4722398	7	3125220	0.0186993	0.00287545	7.89951e-11	T	C	0.136137	42.2901
	rs11525873	7	138817193	-0.0239781	0.00333603	6.59933e-13	C	T	0.097701	51.6618
	rs1805123	7	150645534	-0.0167569	0.00229711	2.99985e-13	G	T	0.245301	53.2137
	rs58862095	7	75081418	-0.0229877	0.00200786	2.39994e-30	T	C	0.419266	131.076
	rs34696181	7	93096635	0.0114345	0.00198283	8.10009e-09	C	T	0.476084	33.2555
	rs6962980	7	113452183	-0.0159568	0.00198814	1e-15	C	A	0.556019	64.4166
	rs6950388	7	1270699	0.0155219	0.00244806	2.30001e-10	A	G	0.795086	40.2018
	rs3807566	7	50564204	-0.0120727	0.00199583	1.5e-09	T	G	0.43832	36.5899
	rs2396625	7	113028634	-0.018919	0.00201335	5.60015e-21	A	T	0.421331	88.2994
	rs74750282	7	114744463	-0.0196382	0.00352561	2.5e-08	C	T	0.086623	31.0266
	rs17132130	7	2108036	-0.0178418	0.00238564	7.50067e-14	C	G	0.221467	55.9329
	rs9638713	7	14645949	-0.0361735	0.00635399	1.2e-08	G	A	0.97477	32.4107
	rs213518	7	26941065	0.0157894	0.00280491	1.79999e-08	C	T	0.145608	31.6879
	rs2289379	7	44804225	-0.0152765	0.00202952	5.19996e-14	T	C	0.395648	56.658
	rs73124396	7	71579606	-0.0154472	0.0024548	3.09999e-10	C	T	0.205144	39.5975
	rs3901286	7	99107727	-0.0225553	0.00275602	2.70023e-16	A	C	0.15244	66.978
	rs4307239	7	24354300	0.0121413	0.00198816	1e-09	G	A	0.458941	37.293
	rs215634	7	32369148	-0.0155223	0.00203492	2.39994e-14	G	A	0.611879	58.1859
	rs17149254	7	76634463	-0.0213507	0.00255804	7.00003e-17	C	T	0.804854	69.6642
	rs7805441	7	78121458	0.0133747	0.00198884	1.80011e-11	T	C	0.502261	45.2239
	rs7802342	7	137435925	0.0122748	0.00218145	1.79999e-08	G	T	0.288566	31.662
	rs13248187	8	14336834	0.015764	0.00224155	1.99986e-12	C	T	0.268557	49.4579
	rs36061954	8	38329650	0.0128445	0.00201928	2e-10	T	C	0.398747	40.4614
	rs12541408	8	95585807	-0.0143261	0.00212723	1.59993e-11	C	T	0.31742	45.3552
	rs11250094	8	10802001	-0.0202907	0.00199209	2.29985e-24	C	G	0.548052	103.747
	rs12681792	8	62054463	0.0148693	0.00251693	3.50002e-09	A	C	0.1926	34.9011
	rs1078141	8	142619393	0.0142239	0.00205862	4.90004e-12	T	C	0.383867	47.7403
	rs2725371	8	30854033	-0.0160301	0.00215845	1.10002e-13	G	A	0.696115	55.1555
	rs4737188	8	64756657	-0.0124447	0.00198274	3.50002e-10	T	A	0.473864	39.3947
	rs11778219	8	87762607	0.015796	0.0026874	4.20001e-09	G	A	0.163123	34.5485
	rs4876611	8	116671848	0.0197549	0.00220502	3.29989e-19	G	A	0.720243	80.2647
	rs72673947	8	118884379	0.0218864	0.00321496	9.8992e-12	G	A	0.107031	46.3444
	rs2922757	8	76544012	0.0122465	0.00201926	1.29999e-09	T	A	0.597368	36.7824
	rs2616143	8	20632022	-0.0138738	0.00212547	6.70039e-11	A	G	0.319862	42.607
	rs56893062	8	25662655	0.0125141	0.00215383	6.19998e-09	G	T	0.303342	33.758
	rs35957544	8	73440371	-0.0196429	0.00200438	1.10002e-22	T	G	0.574316	96.0398
	rs145981104	8	74714869	0.022711	0.00404552	2e-08	G	A	0.063711	31.5155
	rs1609010	8	77227464	0.0209773	0.0019963	7.89951e-26	G	A	0.565728	110.42
	rs10099330	8	143383694	0.0124247	0.00198907	4.20001e-10	G	A	0.45285	39.0186
	rs10965698	9	23203619	-0.0112741	0.002052	3.89996e-08	T	C	0.369897	30.1862
	rs17770336	9	28414625	0.0242931	0.00211161	1.29987e-30	T	C	0.322437	132.354
	rs10809621	9	11859607	-0.0125305	0.00207043	1.40001e-09	G	C	0.350143	36.6282
	rs10756714	9	15885041	-0.0207862	0.00199408	1.9002e-25	G	A	0.444196	108.659
	rs10756792	9	16726119	-0.0190582	0.00227201	4.90004e-17	T	C	0.742901	70.3628
	rs7024334	9	109072075	-0.0138177	0.00238338	6.69993e-09	G	T	0.77914	33.6113
	rs7027304	9	129408290	0.0145492	0.00208703	3.10027e-12	T	C	0.652661	48.5983
	rs28670671	9	140363045	-0.0124638	0.00226426	3.69999e-08	C	T	0.286024	30.3004
	rs17218879	9	14768540	0.0126549	0.00209842	1.6e-09	G	C	0.33868	36.3691
	rs16916303	9	30823761	-0.0192369	0.00307931	4.20001e-10	G	A	0.119736	39.0268
	rs10780248	9	81370555	-0.0121232	0.00199415	1.2e-09	A	G	0.559454	36.9589
	rs2398861	9	96430747	0.0179932	0.00226733	2.09991e-15	G	A	0.259169	62.9778
	rs7038943	9	120377178	-0.0140202	0.00208641	1.80011e-11	C	T	0.33879	45.1553
	rs56203622	9	131040874	0.0179769	0.00280183	1.40001e-10	C	T	0.145529	41.1667
	rs12001437	9	34074476	0.0121836	0.00205069	2.80001e-09	C	T	0.367678	35.2981
	rs7034554	9	37081301	-0.0129826	0.00204252	2.1e-10	G	A	0.373825	40.4009
	rs1360201	9	73796450	0.0130075	0.00197747	4.79954e-11	T	C	0.481546	43.2681
	rs13291723	9	80510077	0.0110318	0.00199876	3.40001e-08	A	G	0.570683	30.4629
	rs2482356	9	94178371	-0.0113511	0.00199506	1.29999e-08	C	T	0.429018	32.3716
	rs10989067	9	103119634	0.0169514	0.00212349	1.39991e-15	A	G	0.31593	63.7251
	rs10760277	9	126093999	0.0138734	0.00203825	1e-11	T	C	0.385049	46.3288
	rs1330199	9	27760946	-0.0117509	0.00198642	3.29997e-09	T	G	0.483137	34.9945
	rs7357754	9	92207308	0.0141146	0.00198362	1.10002e-12	G	A	0.500139	50.6314
	rs7893571	10	16750129	0.0140553	0.00210152	2.29985e-11	T	G	0.665897	44.7315
	rs71495038	10	33971383	0.0277998	0.00370969	6.70039e-14	A	G	0.076936	56.1575
	rs10824211	10	76363107	0.0207688	0.00286631	4.30031e-13	T	C	0.139491	52.5021
	rs11001963	10	78760959	0.0116794	0.00201921	7.29995e-09	T	C	0.581338	33.4563
	rs2439823	10	99778226	0.0191998	0.00199108	5.30029e-22	G	A	0.545612	92.9857
	rs79780963	10	104952499	0.0236803	0.00369591	1.5e-10	T	C	0.077428	41.0517
	rs67609008	10	126640936	0.0170863	0.0022021	8.60003e-15	C	T	0.283614	60.2035
	rs117118217	10	131783328	0.0448186	0.00788004	1.29999e-08	C	G	0.017711	32.3489
	rs11009685	10	34511990	-0.0130834	0.00230766	1.40001e-08	T	C	0.244096	32.1438
	rs7070670	10	61842645	-0.0123274	0.00211928	5.99998e-09	T	C	0.327923	33.835
	rs17399739	10	87490850	0.0270713	0.00391006	4.40048e-12	G	A	0.068893	47.9349
	rs10510025	10	118650996	0.0175643	0.00229886	2.19989e-14	T	C	0.247013	58.3763
	rs7081254	10	132955696	-0.0142516	0.00245216	6.19998e-09	C	T	0.205739	33.7777
	rs11012732	10	21830104	0.0216425	0.00210126	7.10068e-25	G	A	0.331683	106.085
	rs147568678	10	93061851	-0.0133327	0.00233034	1.09999e-08	C	T	0.23807	32.7339
	rs73601548	10	18549889	0.0177354	0.00311639	1.29999e-08	T	C	0.114527	32.3876
	rs705158	10	125232995	0.0155952	0.00230446	1.29987e-11	A	T	0.244747	45.7977
	rs2172131	10	133978962	-0.0149382	0.00200386	8.99912e-14	C	T	0.578723	55.5727
	rs12259464	10	53680099	0.0130895	0.00198686	4.49987e-11	A	G	0.48447	43.4022
	rs7924036	10	65191645	-0.0142836	0.0019778	5.10035e-13	T	G	0.503265	52.1568
	rs10887578	10	88096047	0.0133212	0.00198909	2.09991e-11	C	G	0.497499	44.8516
	rs61871615	10	102487140	-0.0267159	0.00359269	1e-13	T	C	0.091551	55.2968
	rs146569428	11	2199686	0.0139533	0.00248571	2e-08	A	G	0.200749	31.5103
	rs6265	11	27679916	-0.0399185	0.00252719	3.29989e-56	T	C	0.188472	249.501
	rs558887	11	28712741	-0.0129976	0.00214881	1.5e-09	G	A	0.307507	36.5873
	rs10742752	11	45438374	0.0117979	0.00202961	6.1e-09	C	T	0.612239	33.7897
	rs55707359	11	46159333	0.0531292	0.00812381	6.20012e-11	G	T	0.015432	42.7708
	rs2234458	11	65639374	-0.0203841	0.00205579	3.59998e-23	T	C	0.639519	98.3163
	rs7928320	11	116942753	0.0243383	0.00428501	1.29999e-08	G	C	0.056563	32.2609
	rs7925100	11	118941596	0.014725	0.0020221	3.29989e-13	A	G	0.396117	53.028
	rs11218510	11	121922587	-0.0144616	0.00202121	8.4004e-13	A	G	0.40047	51.1929
	rs7944782	11	130795698	0.0157606	0.00198748	2.19989e-15	G	T	0.509784	62.884
	rs12364470	11	134601012	0.0192705	0.0026658	4.90004e-13	G	T	0.164556	52.2554
	rs6597975	11	838842	0.013681	0.00199532	7.10068e-12	G	C	0.54389	47.0122
	rs4929923	11	8639200	0.0189424	0.00206436	4.49987e-20	C	T	0.645204	84.1975
	rs55769038	11	13331808	0.0160961	0.00201096	1.20005e-15	A	G	0.590384	64.067
	rs13642	11	30432220	-0.0161363	0.00205695	4.30031e-15	T	A	0.360654	61.5404
	rs2512892	11	131451862	0.0129468	0.00199819	9.20026e-11	C	T	0.566085	41.9809
	rs1793636	11	131934926	-0.0133343	0.0021408	4.70002e-10	C	G	0.309144	38.7961
	rs7124681	11	47529947	0.0256977	0.0020063	1.50003e-37	A	C	0.408353	164.058
	rs594024	11	69443822	-0.0146771	0.00199081	1.69981e-13	C	T	0.554162	54.3527
	rs10160769	11	76474827	-0.0155862	0.00242199	1.2e-10	C	G	0.21751	41.4129
	rs11607476	11	115037061	0.015712	0.00199179	3.10027e-15	C	A	0.486574	62.2266
	rs12273545	11	116911012	0.0248393	0.00428551	6.80002e-09	T	C	0.056505	33.5949
	rs329651	11	133767622	0.0157218	0.00250202	3.29997e-10	T	G	0.803977	39.4842
	rs59227842	11	43692423	0.0229675	0.00215313	1.50003e-26	G	A	0.31149	113.786
	rs7947143	11	64090422	-0.0182782	0.00267522	8.30042e-12	A	G	0.163483	46.6818
	rs10832778	11	17394073	0.0115628	0.00203985	1.40001e-08	G	C	0.623038	32.1314
	rs349071	11	84776849	-0.0133062	0.00198231	1.9002e-11	A	G	0.500388	45.0573
	rs61903695	11	89922417	0.0166235	0.00227115	2.49977e-13	G	A	0.254964	53.5739
	rs723672	12	2161561	0.0111273	0.00200698	2.99999e-08	T	C	0.43151	30.7393
	rs10505836	12	19288508	0.0184851	0.00287086	1.2e-10	C	A	0.860012	41.4591
	rs78086698	12	24024639	0.0318357	0.0050761	3.59998e-10	C	T	0.039838	39.334
	rs1458156	12	41887940	0.014075	0.00197951	1.20005e-12	T	C	0.488431	50.557
	rs55726687	12	991306	0.02483	0.00242628	1.39991e-24	A	G	0.209709	104.73
	rs1126930	12	49399132	0.0322695	0.00535892	1.7e-09	C	G	0.035271	36.2602
	rs317656	12	69681101	-0.0144763	0.00221303	6.09958e-11	A	T	0.724452	42.7898
	rs4267103	12	60966740	0.0153916	0.00254312	1.40001e-09	C	T	0.186347	36.6297
	rs11115160	12	82424100	-0.0130768	0.00233641	2.19999e-08	A	G	0.237797	31.326
	rs704061	12	89771903	0.0146374	0.00198552	1.69981e-13	C	T	0.45505	54.3475
	rs55966114	12	97584357	0.0145885	0.00251342	6.49995e-09	T	C	0.192958	33.6892
	rs147730268	12	123024476	-0.0350799	0.00358357	1.29987e-22	T	G	0.087243	95.8263
	rs6560906	12	133414054	-0.012198	0.00214136	1.2e-08	C	T	0.691874	32.4487
	rs7132908	12	50263148	0.0297904	0.00203363	1.39991e-48	A	G	0.384458	214.59
	rs2271189	12	56494991	-0.0163086	0.00201869	6.4998e-16	A	G	0.40272	65.2671
	rs4764949	12	103658096	-0.0183924	0.00211197	3.10027e-18	G	A	0.325892	75.8405
	rs73193736	12	108294381	-0.0177165	0.00232002	2.19989e-14	G	A	0.243934	58.3139
	rs3897102	12	123492112	0.0120838	0.00202716	2.5e-09	T	C	0.411157	35.5329
	rs7306534	12	68107914	-0.0112754	0.00205437	4.09996e-08	A	G	0.621712	30.1236
	rs961498	12	107713511	0.011981	0.00199336	1.79999e-09	C	G	0.503131	36.1256
	rs11610621	12	121671133	0.0164869	0.00278318	3.09999e-09	A	T	0.148174	35.091
	rs4477562	13	54104968	0.0296118	0.00298011	2.90001e-23	T	C	0.128644	98.7336
	rs4055791	13	59266053	-0.0178082	0.00200801	7.39946e-19	T	C	0.416804	78.6517
	rs56399737	13	33381721	-0.0161325	0.00199646	6.4003e-16	T	C	0.449124	65.2953
	rs17446299	13	40762556	0.0153235	0.00266515	8.9e-09	G	C	0.165544	33.0577
	rs1441264	13	79580919	0.0179033	0.00205854	3.40017e-18	A	G	0.593681	75.6393
	rs9515446	13	112217108	0.0151051	0.00199052	3.19963e-14	G	A	0.447709	57.5856
	rs1967772	13	28036062	-0.0170434	0.00220377	1e-14	A	G	0.285117	59.8108
	rs9571687	13	67472713	-0.0135388	0.0021094	1.40001e-10	A	C	0.329363	41.1948
	rs56858768	13	86511730	0.0159188	0.00217378	2.39994e-13	A	G	0.296861	53.6277
	rs7996639	13	97019090	0.0145559	0.00200245	3.59998e-13	A	G	0.449354	52.839
	rs7331420	13	99236471	-0.0143702	0.00220081	6.59933e-11	A	G	0.285276	42.6344
	rs9888533	13	107854612	0.0120038	0.0020182	2.69998e-09	T	C	0.538079	35.376
	rs9522180	13	111970212	-0.0141095	0.00199325	1.50003e-12	T	C	0.553392	50.1072
	rs11842871	13	31042452	-0.0150426	0.0022601	2.80027e-11	T	G	0.259959	44.2987
	rs6561937	13	58257667	-0.015934	0.00230346	4.60045e-12	A	T	0.753587	47.8507
	rs217672	14	62361021	0.0170155	0.00223046	2.39994e-14	C	A	0.271741	58.197
	rs113624107	14	88326386	0.0150461	0.00236876	2.1e-10	A	G	0.22586	40.3465
	rs1286058	14	91458523	0.0149126	0.00216922	6.20012e-12	A	T	0.703747	47.2606
	rs12881629	14	101146413	0.0220748	0.00358929	7.69999e-10	G	A	0.08265	37.8248
	rs8015400	14	25930988	0.0213422	0.00211709	6.70039e-24	A	C	0.677097	101.625
	rs2383377	14	33257914	0.0161287	0.00293564	3.89996e-08	A	G	0.130687	30.1851
	rs35697587	14	47298505	-0.0164677	0.00198067	9.20026e-17	A	G	0.508121	69.126
	rs1860750	14	73309738	0.0117038	0.00198192	3.50002e-09	A	T	0.510958	34.8724
	rs8020365	14	79937216	0.0251068	0.00239517	1e-25	A	T	0.220464	109.878
	rs61992671	14	101531854	-0.0161925	0.00206924	5.10035e-15	G	A	0.49195	61.2359
	rs3803286	14	103246470	-0.0186417	0.00209828	6.4003e-19	G	A	0.666815	78.9304
	rs12889639	14	103860206	0.0155336	0.00207775	7.70016e-14	A	G	0.651265	55.893
	rs1451963	14	41350367	0.022201	0.00360585	7.39997e-10	T	G	0.082266	37.9079
	rs6575340	14	94023972	0.0207333	0.00206189	8.69961e-24	A	G	0.636038	101.113
	rs3902951	14	69789755	0.0141019	0.00235267	2e-09	G	T	0.237151	35.928
	rs10144067	14	93885198	0.0185736	0.00202937	5.60015e-20	T	C	0.591294	83.7664
	rs34153025	15	41339697	-0.0389151	0.00678155	9.59997e-09	C	T	0.022158	32.929
	rs3784710	15	68072458	-0.0297067	0.00236042	2.49977e-36	C	T	0.226602	158.391
	rs2870111	15	79403585	-0.0157151	0.00201912	7.10068e-15	T	C	0.412066	60.5773
	rs11630647	15	99240947	-0.012674	0.00228082	2.69998e-08	A	G	0.251739	30.8777
	rs1657930	15	57120989	-0.0146839	0.00248602	3.50002e-09	A	G	0.802936	34.8878
	rs140159717	15	73765586	-0.0246882	0.00370967	2.80027e-11	T	C	0.082292	44.2903
	rs62007782	15	78029797	-0.0167007	0.00224215	9.3994e-14	A	G	0.265091	55.4805
	rs62020775	15	89960286	-0.0165665	0.0028635	7.19996e-09	A	T	0.14168	33.4709
	rs8025516	15	95271872	-0.0146558	0.00207578	1.69981e-12	G	T	0.645928	49.849
	rs8024137	15	35837297	0.0156329	0.00276778	1.6e-08	T	A	0.848207	31.9019
	rs35697691	15	52353498	0.0230305	0.00352223	6.20012e-11	G	C	0.089346	42.7535
	rs28568418	15	53462969	-0.0182825	0.00320812	1.2e-08	A	G	0.107636	32.4766
	rs4284600	15	31843528	0.0119673	0.00199506	2e-09	C	T	0.467122	35.9816
	rs35364449	15	74278126	0.0217069	0.00318335	9.20026e-12	T	C	0.109739	46.4972
	rs11634851	15	81028965	0.0118671	0.00198456	2.19999e-09	G	C	0.465442	35.757
	rs4444317	15	92573234	-0.0161604	0.00242104	2.49977e-11	G	A	0.216141	44.5554
	rs12440603	15	46585722	0.0139285	0.0020011	3.40017e-12	T	C	0.433693	48.4475
	rs2899644	15	59470366	0.0149659	0.0023609	2.30001e-10	T	C	0.229995	40.1838
	rs879620	16	4015729	0.0241136	0.00203595	2.29985e-32	T	C	0.613237	140.278
	rs56094641	16	53806453	0.0734967	0.00201412	1e-200	G	A	0.404564	1331.57
	rs12149660	16	70309237	-0.0227338	0.00311586	2.99985e-13	A	G	0.114956	53.2339
	rs7206608	16	82872628	0.0135122	0.00211797	1.79999e-10	G	C	0.32162	40.7017
	rs2075466	16	4872970	0.0132903	0.00223627	2.80001e-09	C	G	0.267182	35.32
	rs3814883	16	29994922	0.0240107	0.00198424	1e-33	T	C	0.482402	146.427
	rs117342986	16	54267868	0.0365794	0.00646781	1.6e-08	T	C	0.026415	31.9859
	rs862320	16	69651866	-0.0231703	0.00201345	1.20005e-30	T	C	0.40965	132.429
	rs9673839	16	76895693	0.0130337	0.00198783	5.50047e-11	G	A	0.490967	42.9909
	rs11641179	16	6716711	-0.0125461	0.00227364	3.40001e-08	G	A	0.257141	30.4491
	rs7498665	16	28883241	0.0268646	0.00201997	2.29985e-40	G	A	0.399659	176.877
	rs12921986	16	72312727	0.0203327	0.0036983	3.79997e-08	G	A	0.077984	30.2264
	rs5011579	16	69187318	0.0140268	0.00219322	1.6e-10	G	C	0.715152	40.9028
	rs11642090	16	81730582	0.0114184	0.00205925	2.90001e-08	C	T	0.373536	30.7463
	rs7201895	16	407723	-0.0149781	0.00207999	6.00067e-13	A	G	0.354291	51.855
	rs9926784	16	19941968	-0.023818	0.00254677	8.60003e-21	C	T	0.184576	87.4644
	rs2342892	16	24540806	-0.0126972	0.00197715	1.29999e-10	G	T	0.516212	41.2417
	rs35154326	16	24862414	-0.0130427	0.00223442	5.30005e-09	G	A	0.274044	34.0726
	rs7774	17	4801163	0.014988	0.00215169	3.29989e-12	A	C	0.310467	48.5208
	rs8076669	17	15888448	0.0140681	0.00199601	1.80011e-12	C	T	0.561561	49.6759
	rs11656076	17	31464270	-0.0154285	0.00237054	7.59976e-11	A	G	0.224774	42.3597
	rs11150745	17	78757626	-0.0211611	0.00212961	2.90001e-23	G	A	0.317711	98.7362
	rs4790292	17	1824305	-0.0254509	0.00275603	2.60016e-20	A	C	0.153693	85.2783
	rs118136827	17	2168104	-0.0132582	0.0022019	1.7e-09	T	G	0.281086	36.2555
	rs80135274	17	5286277	0.021339	0.00388113	3.79997e-08	T	A	0.070324	30.2296
	rs56161855	17	46288649	0.0224575	0.00291784	1.39991e-14	T	A	0.132847	59.2379
	rs62072006	17	52938468	0.0156492	0.00282374	2.99999e-08	C	A	0.144541	30.7139
	rs3935190	17	79084367	-0.0144864	0.00199701	4.00037e-13	A	G	0.536784	52.6212
	rs12937411	17	34950239	-0.017187	0.00201383	1.39991e-17	T	C	0.408167	72.8374
	rs9674487	17	80191995	0.158445	0.0286171	3.09999e-08	G	C	0.001338	30.6553
	rs11079849	17	47090785	-0.020093	0.00211163	1.80011e-21	T	C	0.328531	90.5428
	rs1320251	17	21264396	-0.0180321	0.00199407	1.50003e-19	T	C	0.454791	81.7734
	rs7218014	17	65832016	0.0189524	0.00249216	2.90001e-14	C	T	0.197305	57.8331
	rs1788808	18	21090023	-0.020404	0.00198255	7.70016e-25	G	A	0.49478	105.921
	rs9951619	18	56882326	0.0144231	0.00235777	9.49992e-10	G	T	0.767369	37.4209
	rs8089514	18	69224478	0.012988	0.00207588	3.89996e-10	A	T	0.36868	39.1453
	rs512121	18	7548501	-0.0159359	0.00252176	2.59998e-10	C	T	0.192054	39.9343
	rs784257	18	53397199	0.0179315	0.00254968	1.99986e-12	C	T	0.812541	49.4609
	rs57636386	18	58048295	-0.0412553	0.00358326	1.10002e-30	C	T	0.08383	132.557
	rs7232171	18	31251221	0.0123404	0.00200821	8e-10	T	G	0.58263	37.7607
	rs1834144	18	40744790	-0.0140112	0.00205213	8.60003e-12	A	C	0.373192	46.6166
	rs6567160	18	57829135	0.0541723	0.00234213	2.30144e-118	C	T	0.232714	534.974
	rs60764613	18	1839911	0.02099	0.00282688	1.10002e-13	T	G	0.144883	55.1328
	rs559231	18	39644247	0.0134907	0.00203562	3.40017e-11	T	G	0.393053	43.9213
	rs55714539	19	18207397	0.0175719	0.00210043	6.00067e-17	C	A	0.343587	69.9876
	rs12459368	19	18459377	-0.0170141	0.00223235	2.49977e-14	G	A	0.268203	58.0889
	rs3764625	19	49649051	-0.0117714	0.00201523	5.19996e-09	G	T	0.587594	34.1198
	rs45486197	19	2244849	0.025766	0.00403737	1.7e-10	A	G	0.065685	40.7284
	rs72976986	19	4050424	-0.0232257	0.00254712	7.59976e-20	A	G	0.190123	83.1455
	rs56352336	19	19352155	-0.016327	0.00275021	2.90001e-09	C	T	0.154894	35.2437
	rs7250833	19	33937277	0.0135041	0.002188	6.69993e-10	T	C	0.288866	38.0923
	rs10423928	19	46182304	-0.0340136	0.00249869	3.40017e-42	A	T	0.194358	185.302
	rs7259070	19	47562509	0.021869	0.00203628	6.59933e-27	C	T	0.596062	115.341
	rs12462975	19	30272202	0.0195822	0.00212071	2.60016e-20	A	G	0.329692	85.263
	rs73026725	19	31017686	-0.022318	0.00275052	4.90004e-16	A	C	0.153534	65.8387
	rs12974458	19	1866115	0.0152466	0.00199717	2.29985e-14	T	C	0.543175	58.2795
	rs8112818	19	18812785	-0.020696	0.00202712	1.80011e-24	G	A	0.400329	104.235
	rs429358	19	45411941	-0.0266723	0.00274373	2.39994e-22	C	T	0.154166	94.5014
	rs852042	20	17091233	-0.0131207	0.00231309	1.40001e-08	G	A	0.758575	32.1758
	rs73142879	20	51195932	-0.0266936	0.00252257	3.59998e-26	T	C	0.192297	111.977
	rs2153740	20	2126089	-0.0112551	0.00199313	1.6e-08	G	A	0.479914	31.888
	rs2425816	20	44895075	0.0122284	0.00201106	1.2e-09	A	G	0.415111	36.9734
	rs6023655	20	53479658	-0.0147346	0.00234997	3.59998e-10	G	A	0.765741	39.3144
	rs11699828	20	62157198	-0.0335418	0.00582677	8.60003e-09	A	G	0.035832	33.1373
	rs34481751	20	47501038	-0.0185029	0.00270404	7.8001e-12	A	C	0.165329	46.8224
	rs1884897	20	6612832	0.020001	0.00205634	2.29985e-22	G	A	0.627378	94.6049
	rs4456769	20	25190777	0.0146111	0.00210138	3.59998e-12	T	C	0.333444	48.3456
	rs909892	20	41982698	-0.0184105	0.00291255	2.59998e-10	A	G	0.134817	39.9562
	rs2837996	21	42626706	0.0126647	0.00207859	1.09999e-09	C	T	0.651408	37.1238
	rs8132491	21	40288577	-0.015375	0.00219317	2.39994e-12	A	G	0.313023	49.1457
	rs394608	21	46581798	0.0186353	0.00199484	9.49948e-21	C	T	0.537697	87.2683
	rs406388	22	18226997	0.015973	0.00260181	8.30004e-10	G	C	0.177266	37.6896
	rs4820410	22	40690385	-0.0177457	0.00208527	1.69981e-17	G	A	0.345317	72.4205
	rs28489620	22	41804716	-0.0153737	0.00220025	2.80027e-12	A	G	0.290349	48.8217
Blood sugar	rs1260326	2	27730940	0.03854	0.004685	1.94312e-16	C	T	0.4409	67.6713
	rs1349497	2	173592663	0.02715	0.004696	7.47205e-09	C	G	0.5752	33.4259
	rs12712928	2	45192080	0.06862	0.004827	7.40287e-46	C	G	0.422	202.091
	rs12053049	2	169767148	0.06091	0.004772	2.5698e-37	C	T	0.3772	162.921
	rs11924032	3	170735099	-0.05029	0.00579	3.74542e-18	A	G	0.197	75.4408
	rs11705729	3	185507299	0.02946	0.004953	2.71e-09	T	A	0.335	35.3776
	rs9358356	6	20667382	0.03576	0.004803	9.75888e-14	C	T	0.4232	55.4332
	rs3765467	6	39033595	-0.03683	0.005965	6.62201e-10	A	G	0.1841	38.1226
	rs17168486	7	14898282	0.02961	0.004753	4.67897e-10	T	C	0.4019	38.8098
	rs1558318	7	15065612	0.03902	0.005408	5.3889e-13	T	A	0.6866	52.0596
	rs6975024	7	44231886	0.04897	0.006064	6.6973e-16	C	T	0.1776	65.2141
	rs13266634	8	118184783	-0.0423	0.004685	1.74582e-19	T	C	0.4055	81.5195
	rs4237150	9	4290085	0.02632	0.004801	4.21697e-08	C	G	0.4286	30.0544
	rs10965246	9	22132698	-0.04248	0.005166	1.99388e-16	C	T	0.4425	67.6177
	rs60808706	11	2857233	-0.05117	0.004754	5.10387e-27	A	G	0.3929	115.854
	rs79105258	12	111718231	-0.03723	0.005789	1.27201e-10	A	C	0.25	41.3599
	rs4581570	13	28510712	0.03311	0.005412	9.45192e-10	C	T	0.416	37.4285
	rs1203924	20	22586308	0.04044	0.005481	1.61696e-13	A	G	0.7665	54.4381
Dried fruit intake	rs78876700	1	4670487	0.0180965	0.00327852	3.40001e-08	A	G	0.137431	30.4673
	rs531358	1	93676011	0.0131666	0.00233731	1.79999e-08	T	C	0.649768	31.7333
	rs2802530	1	98546134	0.0186266	0.00339704	4.20001e-08	A	G	0.876502	30.0653
	rs6685323	1	154295592	-0.0131886	0.00241592	4.79999e-08	T	C	0.309293	29.8011
	rs2339928	2	24049453	0.0148578	0.00244494	1.2e-09	A	G	0.704069	36.9294
	rs12475594	2	58433375	0.0160073	0.00292518	4.39997e-08	G	A	0.178459	29.9455
	rs504675	2	45154689	0.0274418	0.00234182	1e-31	T	C	0.352634	137.315
	rs72970243	2	136484232	0.0222011	0.00340166	6.70039e-11	A	G	0.12044	42.5958
	rs1514755	2	166299635	0.0163749	0.00261651	3.89996e-10	G	A	0.239596	39.1663
	rs79184944	3	161549397	0.0196018	0.00328458	2.39999e-09	A	T	0.134346	35.6149
	rs4296548	3	36915814	0.0130245	0.00228781	1.2e-08	G	T	0.609594	32.4102
	rs62245792	3	68410652	-0.0179341	0.00316317	1.40001e-08	A	T	0.150049	32.1451
	rs77742462	3	107637010	-0.0474668	0.00827804	9.80009e-09	G	A	0.020525	32.8795
	rs2352974	3	49890613	-0.0144972	0.0022428	1e-10	T	C	0.48979	41.7818
	rs6774906	3	194803510	0.0316294	0.00567262	2.5e-08	C	A	0.040653	31.0896
	rs4681981	3	56704919	-0.0124361	0.00224121	2.90001e-08	A	C	0.469086	30.7895
	rs4860341	4	61251106	0.0243652	0.00435152	2.19999e-08	C	T	0.928742	31.3515
	rs73096946	4	17788715	-0.0205914	0.00306664	1.9002e-11	C	T	0.157396	45.0865
	rs13107325	4	103188709	-0.0291639	0.00425285	7.00003e-12	T	C	0.074693	47.0252
	rs10938397	4	45182527	-0.0127071	0.00225751	1.79999e-08	G	A	0.434462	31.6835
	rs4692708	4	170228542	0.0147298	0.00258904	1.29999e-08	C	A	0.252659	32.368
	rs26579	5	87985295	-0.0128007	0.00229427	2.39999e-08	C	G	0.586217	31.1299
	rs6873324	5	153597288	-0.0124766	0.00227073	3.89996e-08	C	A	0.425802	30.1899
	rs9504123	6	4478474	0.0141706	0.00250387	1.5e-08	C	A	0.274743	32.0297
	rs975303	6	19028788	0.0212756	0.00290699	2.49977e-13	G	A	0.181313	53.5644
	rs1931805	6	62630863	0.0126363	0.00223591	1.6e-08	C	T	0.500062	31.9397
	rs113367286	7	140144414	0.0151797	0.00249985	1.29999e-09	T	C	0.278467	36.8722
	rs34198643	7	2203808	-0.0167006	0.00267855	4.49997e-10	T	C	0.224165	38.8745
	rs12672200	7	115461436	-0.0137634	0.00239456	8.99995e-09	A	G	0.325794	33.037
	rs9649582	7	132526871	-0.0146166	0.00241153	1.40001e-09	T	A	0.317256	36.7373
	rs7012814	8	9173358	-0.0185161	0.00225388	2.09991e-16	A	G	0.473966	67.4897
	rs7386207	8	144246027	-0.0124974	0.00226925	3.59998e-08	T	C	0.563517	30.3302
	rs13257887	8	10187716	0.0161808	0.00256186	2.69998e-10	C	T	0.358942	39.8923
	rs3911016	9	88029000	0.0213573	0.0034399	5.30005e-10	G	T	0.120938	38.5479
	rs4503172	9	124640841	0.0129596	0.002293	1.6e-08	T	C	0.608301	31.943
	rs1806771	10	63682387	-0.0221467	0.004035	4.09996e-08	G	T	0.087876	30.1253
	rs73335955	10	106766879	0.0277726	0.00497824	2.39999e-08	C	T	0.05334	31.123
	rs10896050	11	65577516	-0.0184695	0.00283438	7.19946e-11	T	G	0.193171	42.4614
	rs67238148	11	7946480	0.0165432	0.00271432	1.09999e-09	T	G	0.217471	37.1464
	rs7936836	11	43633645	0.0159029	0.00227272	2.60016e-12	A	C	0.417538	48.9622
	rs73024305	11	124942269	0.0325373	0.00492718	4.00037e-11	C	G	0.054789	43.608
	rs12786959	11	89943676	-0.0160712	0.00281988	1.2e-08	T	A	0.196267	32.4814
	rs524468	12	371786	-0.0142421	0.00255161	2.39999e-08	G	A	0.260633	31.1544
	rs1024853	12	107291383	-0.0128634	0.00226242	1.29999e-08	G	C	0.437902	32.327
	rs7298331	12	22322789	-0.013175	0.00230588	1.09999e-08	C	A	0.604531	32.6458
	rs12296440	12	49927148	0.0187942	0.00297985	2.80001e-10	A	G	0.169681	39.7795
	rs61953351	12	121456616	0.0145932	0.00257996	1.5e-08	T	G	0.250366	31.9945
	rs1073242	13	58715219	0.015728	0.00229156	6.70039e-12	A	G	0.553825	47.1069
	rs11620149	13	89816082	-0.0176745	0.0032085	3.59998e-08	C	T	0.143308	30.3452
	rs17115145	14	30122409	-0.0128806	0.00228956	1.79999e-08	T	C	0.401282	31.6496
	rs35270670	15	83481880	0.0163794	0.00270974	1.5e-09	G	A	0.217962	36.5377
	rs4776970	15	68080886	0.0154088	0.00232683	3.50026e-11	T	A	0.357982	43.8539
	rs12447542	16	7744180	0.0197476	0.00340698	6.80002e-09	A	G	0.12558	33.5961
	rs61734410	16	1252369	0.016654	0.00262279	2.19999e-10	T	C	0.255213	40.319
	rs62034322	16	28535834	-0.0139355	0.00229986	1.40001e-09	A	G	0.379848	36.7149
	rs71386942	16	71992817	0.0144554	0.00252205	9.90011e-09	A	C	0.268947	32.8513
	rs11649653	16	30918487	0.0138485	0.00229169	1.5e-09	G	C	0.38208	36.5169
	rs919109	17	46675977	0.0199382	0.00324329	7.90005e-10	C	G	0.138752	37.792
	rs2854175	17	61998469	0.0169937	0.00256857	3.69999e-11	A	C	0.257474	43.7717
	rs12951057	17	44794558	-0.0211557	0.00304376	3.59998e-12	G	C	0.165627	48.3097
	rs2960578	18	21143739	0.0170282	0.00223594	2.60016e-14	G	T	0.496281	57.9986
	rs1434511	18	44829435	0.0129646	0.00225868	9.49992e-09	T	C	0.455286	32.9465
	rs1291145	20	35528475	-0.0202495	0.00241026	4.40048e-17	C	T	0.685848	70.5831
	rs6126641	20	51296552	0.013226	0.00239492	3.29997e-08	A	G	0.336196	30.4983
	rs62236533	22	41992169	0.0247617	0.00364674	1.10002e-11	A	G	0.108791	46.1053
Pork intake	rs11211124	1	45962409	-0.00995273	0.00175408	1.40001e-08	C	T	0.230603	32.1948
	rs9973426	2	155751852	0.0110847	0.00193678	1e-08	G	A	0.176598	32.7557
	rs7641973	3	81910489	0.00844615	0.00154097	4.20001e-08	A	G	0.353362	30.042
	rs254152	5	115641827	-0.0104266	0.00174217	2.19999e-09	G	C	0.23498	35.8183
	rs9379832	6	26186200	-0.0114715	0.00170628	1.80011e-11	G	A	0.255452	45.2001
	rs10972033	9	34269732	0.00897557	0.00147851	1.29999e-09	T	G	0.45643	36.8532
	rs1355171	9	15681694	-0.0109832	0.001477	1e-13	A	C	0.488844	55.2964
	rs34161520	10	125127645	0.0115919	0.0020206	9.59997e-09	G	C	0.160381	32.9116
	rs2387807	12	38446861	-0.0150846	0.00274837	4.09996e-08	T	C	0.077893	30.1243
	rs4146837	15	93446869	0.00879226	0.0014944	4e-09	T	C	0.455561	34.6152
	rs3964074	16	74166991	-0.00895091	0.00148347	1.6e-09	C	T	0.546932	36.4063
	rs36124222	18	74196202	0.00840935	0.00150083	2.1e-08	C	T	0.433239	31.3951
	rs12721051	19	45422160	-0.0123637	0.00188666	5.60015e-11	G	C	0.188393	42.9447
	rs838133	19	49259529	0.0108944	0.00152491	8.99912e-13	G	A	0.549354	51.0409

[truncated: 1 more sheets: Table S10]
